# Supplementary material for: A cortical cell ensemble in the posterior parietal cortex controls past experience-dependent memory updating
Source: Nat Commun. 2022 Jan 11;13:41. doi: 10.1038/s41467-021-27763-x (PMC8752845; doi:10.1038/s41467-021-27763-x)
Supplement: Supplementary file 4 — Source Data [file 41467_2021_27763_MOESM4_ESM.zip]

Archive with 13 entries (13 files):
- 01. Source Data Fig.1.xlsx
- 02. Source Data Fig.2.xlsx
- 03. Source Data Fig.3.xlsx
- 04. Source Data Fig.4.xlsx
- 05. Source Data Fig.5.xlsx
- 06. Source Data Fig.6.xlsx
- 07. Source Data Fig.7.xlsx
- 08. Source Data Supplementary Fig.1.xlsx
- 11. Source Data Supplementary Fig.4.xlsx
- 12, Source Data Supplementary Fig.5.xlsx
- 13. Source Data Supplementary Fig.6.xlsx
- 14. Source Data Supplementary Fig.7.xlsx
- 15. Source Data Supplementary Fig.10.xlsx
