# Supplementary material for: A cortical cell ensemble in the posterior parietal cortex controls past experience-dependent memory updating
Source: Nat Commun. 2022 Jan 11;13:41. doi: 10.1038/s41467-021-27763-x (PMC8752845; doi:10.1038/s41467-021-27763-x)
Supplement: Supplementary file 4 — Source Data [file 41467_2021_27763_MOESM4_ESM.zip › 01. Source Data Fig.1.xlsx]

## Sheet: Fig.1b
	Fig.1b; Freezing
	PEC group											IS group							Paired group
		Freezing (%) in Conditioning					Freezing (%) in Test						Freezing (%) in Test						Freezing (%) in Conditioning					Freezing (%) in Test
	Mouse #	1,2min	3,4min	5,6min	Average		1min	2min	3min	Average		Mouse #	1min	2min	3min	Average		Mouse #	1,2min	3,4min	5,6min	Average		1min	2min	3min	Average
	1	0	5.2	2.7	2.63333		3.7	5.7	5.2	4.86667		1	16.2	20.2	27	21.1333		1	2.5	0.9	11.3	4.9		40	46.3	10.8	32.3667
	2	1.5	1.3	5.2	2.66667		0	4.5	3.5	2.66667		2	2.3	4.3	4	3.53333		2	2	0	4.5	2.16667		33.7	49.7	17.2	33.5333
	3	13.5	11	12.3	12.2667		5.7	7	6.7	6.46667		3	0	9.8	0	3.26667		3	3.6	3.4	4.2	3.73333		15.7	30.5	14	20.0667
	4	3.8	2	7.1	4.3		0	0	13.2	4.4		4	7.5	15.7	5.3	9.5		4	2.5	2.8	9.7	5		37	51.7	30.2	39.6333
	5	1.2	1.3	4.3	2.26667		1.8	3.8	10.7	5.43333		5	13.8	8.8	16.3	12.9667		5	0	6.4	8.6	5		34.5	47.8	36	39.4333
	6	1	2.8	4.8	2.86667		0	0	7.2	2.4		6	0	0	5.8	1.93333		6	0	6.5	12.1	6.2		51.3	34.7	23.5	36.5
	7	0.8	0.9	4.2	1.96667		3.7	4.2	7	4.96667		7	4.8	4.8	0	3.2		7	2.1	4.3	4.9	3.76667		37.2	40.8	15.5	31.1667
	8	0	0.9	2.5	1.13333		0	8.7	6.7	5.13333		8	21.5	12.3	12.8	15.5333		8	1.9	4.5	0	2.13333		23.5	40.8	1.8	22.0333
	9	1.7	0	4	1.9		3	5.2	6.3	4.83333		9	10.3	2.5	10.8	7.86667		9	0	3.8	1.9	1.9		54.5	46.3	27.7	42.8333
	Average	2.61111	2.82222	5.23333	3.55556		1.98889	4.34444	7.38889	4.57407		Average	8.48889	8.71111	9.11111	8.77037		Average	1.62222	3.62222	6.35556	3.86667		36.3778	43.1778	19.6333	33.063

## Sheet: Fig.1c
	Fig.1c; Freezing
	30 min interval
	Unpaired											Paired
		Freezing (%) in Conditioning					Freezing (%) in Test						Freezing (%) in Conditioning					Freezing (%) in Test
	Mouse #	1,2min	3,4min	5,6min	Average		1min	2min	3min			Mouse #	1,2min	3,4min	5,6min	Average		1min	2min	3min
	1	2.9	19.2	15.6	12.5667		4.3	7.2	4.8	5.43333		1	2.2	7.1	10	6.43333		26.5	39	22.3	29.2667
	2	10.2	10.4	17.4	12.6667		2.2	7.7	7.8	5.9		2	1.3	5.9	8.8	5.33333		49	41.8	84.2	58.3333
	3	2.2	20.1	30	17.4333		23.2	28.2	20.5	23.9667		3	0	2.7	5.9	2.86667		63.3	46.7	24.3	44.7667
	4	8.4	17.9	17.4	14.5667		23.5	29.8	23.5	25.6		4	1.8	6.8	5.3	4.63333		34.3	17.2	28.7	26.7333
	5	10.2	2.2	19.2	10.5333		8.5	4.7	8.2	7.13333		5	37.2	22.5	25.8	28.5		63.3	76.7	25	55
	6	4.2	21.2	35.8	20.4		2.5	56.8	27.2	28.8333		6	4.7	4.8	30	13.1667		44.7	67.5	45.7	52.6333
	7	1.2	5.3	31.4	12.6333		0	5.7	13.3	6.33333		7	2.9	13.8	32.2	16.3		93.2	45.3	53.5	64
	8	63.8	15.2	11.4	30.1333		22.3	36.5	18.7	25.8333		8	8	8.3	13.8	10.0333		44.8	15	27.7	29.1667
	Average	12.8875	13.9375	22.275	16.3667		10.8125	22.075	15.5	16.1292		Average	7.2625	8.9875	16.475	10.9083		52.3875	43.65	38.925	44.9875
	1 day interval
	Unpaired											Paired
		Freezing (%) in Conditioning					Freezing (%) in Test						Freezing (%) in Conditioning					Freezing (%) in Test
	Mouse #	1,2min	3,4min	5,6min	Average		1min	2min	3min			Mouse #	1,2min	3,4min	5,6min	Average		1min	2min	3min
	1	20.2	28.2	17.9	22.1		2.7	0	9.2	3.96667		1	5.2	0	0	1.73333		41.7	46.8	24.5	37.6667
	2	0	10.4	7.3	5.9		2.7	3	9.3	5		2	10.8	0	10.8	7.2		56.5	33.2	75	54.9
	3	0	26.3	21.8	16.0333		8.2	41	45.5	31.5667		3	4.4	44.1	48.8	32.4333		38.8	62	43.2	48
	4	0	0	11.4	3.8		10.7	23.5	18.2	17.4667		4	4.7	1	9.2	4.96667		21.3	25.8	5.5	17.5333
	5	8.7	2.9	7.6	6.4		12.7	39.2	22.8	24.9		5	3	0	6.6	3.2		17.5	24	12.5	18
	6	5.7	10.3	14.5	10.1667		0	9	8.2	5.73333		6	0	1.2	3.5	1.56667		34.5	53.2	53.5	47.0667
	7	7.2	1.3	3.9	4.13333		0	12.2	0	4.06667		7	11.6	5.3	10.2	9.03333		50.3	47.2	41.2	46.2333
	8	23	32.7	28.5	28.0667		13.5	20	21.8	18.4333		8	5.6	5.2	21.3	10.7		76.3	60.5	44.3	60.3667
	Average	8.1	14.0125	14.1125	12.075		6.3125	18.4875	16.875	13.8917		Average	5.6625	7.1	13.8	8.85417		42.1125	44.0875	37.4625	41.2208

## Sheet: Fig.1f
		Fig.1f; Arc-positive cells in PPC
		Arc-Positive cells											Arc-Positive cells / DAPI*100
			Unpaired			paired			No IS					Unpaired			paired			No IS
		Mouse-Slide #	Cyto	Nuc	Cyto/Nuc	Cyto	Nuc	Cyto/Nuc	Cyto	Nuc	Cyto/Nuc		Mouse-Slide #	Cyto	Nuc	Cyto/Nuc	Cyto	Nuc	Cyto/Nuc	Cyto	Nuc	Cyto/Nuc
		1-1	21	8	4	46	11	9	24	4	4		1-1	25.6098	9.7561	4.87805	46.4646	11.1111	9.09091	28.9157	4.81928	4.81928
		1-2	30	4	2	38	14	12	26	5	3		1-2	32.6087	4.34783	2.17391	41.3043	15.2174	13.0435	28.2609	5.43478	3.26087
		1-3	15	2	1	36	12	11	28	5	3		1-3	20.2703	2.7027	1.35135	40.4494	13.4831	12.3596	37.3333	6.66667	4
		2-1	33	6	3	31	9	6	26	8	5		2-1	31.7308	5.76923	2.88462	38.75	11.25	7.5	28.5714	8.79121	5.49451
		2-2	32	7	4	21	9	7	21	7	4		2-2	35.1648	7.69231	4.3956	32.3077	13.8462	10.7692	35	11.6667	6.66667
		2-3	30	8	5	36	11	7	28	7	6		2-3	33.7079	8.98876	5.61798	40.4494	12.3596	7.86517	35.443	8.86076	7.59494
		3-1	32	4	3	39	12	10	24	4	4		3-1	41.0256	5.12821	3.84615	43.8202	13.4831	11.236	31.1688	5.19481	5.19481
		3-2	25	5	2	42	10	9	30	6	4		3-2	35.2113	7.04225	2.8169	49.4118	11.7647	10.5882	50	10	6.66667
		3-3	37	6	3	36	11	10	36	5	5		3-3	49.3333	8	4	38.7097	11.828	10.7527	45.5696	6.32911	6.32911
		4-1	17	3	3	24	7	7					4-1	21.519	3.79747	3.79747	31.1688	9.09091	9.09091
		4-2	14	4	3	25	9	8					4-2	16.2791	4.65116	3.48837	37.3134	13.4328	11.9403
		4-3	16	4	2	29	12	9					4-3	17.7778	4.44444	2.22222	33.7209	13.9535	10.4651
		5-1	17	3	1	33	11	9					5-1	22.0779	3.8961	1.2987	42.3077	14.1026	11.5385
		5-2	25	4	4	30	14	12					5-2	29.0698	4.65116	4.65116	45.4545	21.2121	18.1818
		5-3	25	3	3	36	11	10					5-3	26.3158	3.15789	3.15789	46.7532	14.2857	12.987
		6-1	24	6	5	25	7	7					6-1	26.6667	6.66667	5.55556	30.4878	8.53659	8.53659
		6-2	23	3	3	27	6	5					6-2	25.5556	3.33333	3.33333	32.1429	7.14286	5.95238
		6-3	27	4	3	35	11	7					6-3	30.3371	4.49438	3.37079	36.8421	11.5789	7.36842
		Average	24.6111	4.66667	3	32.7222	10.3889	8.61111	27	5.66667	4.22222		Average	28.9034	5.47333	3.49111	39.3255	12.6488	10.5148	35.5848	7.52925	5.55854
		Arc-Positive cells											Average
			Unpaired			paired			No IS					Unpaired			paired			No IS
		Mouse-Slide #	Cyto	Nuc	Cyto/Nuc	Cyto	Nuc	Cyto/Nuc	Cyto	Nuc	Cyto/Nuc		Mouse #	Cyto	Nuc	Cyto/Nuc	Cyto	Nuc	Cyto/Nuc	Cyto	Nuc	Cyto/Nuc
		1	22	4.66667	2.33333	40	12.3333	10.6667	26	4.66667	3.33333		1	26.1629	5.60221	2.8011	42.7395	13.2705	11.498	31.5033	5.64024	4.02672
		2	31.6667	7	4	29.3333	9.66667	6.66667	25	7.33333	5		2	33.5345	7.48343	4.2994	37.169	12.4852	8.71147	33.0048	9.77288	6.58537
		3	31.3333	5	2.66667	39	11	9.66667	30	5	4.33333		3	41.8567	6.72349	3.55435	43.9806	12.3586	10.859	42.2462	7.17464	6.06353
		4	15.6667	3.66667	2.66667	26	9.33333	8					4	18.5253	4.29769	3.16935	34.0677	12.1591	10.4988
		5	22.3333	3.33333	2.66667	33	12	10.3333					5	25.8212	3.90172	3.03592	44.8385	16.5335	14.2358
		6	24.6667	4.33333	3.66667	29	8	6.33333					6	27.5198	4.83146	4.08656	33.1576	9.08613	7.2858
													Average	28.9034	5.47333	3.49111	39.3255	12.6488	10.5148	35.5848	7.52925	5.55854
		DAPI
		Mouse-Slide #	Unpaired	Paired	no IS								Arc-Positive cells / DAPI
		1-1	82	99	83									Unpaired			paired			No IS
		1-2	92	92	92								Mouse #	Cyto	Nuc		Cyto	Nuc		Cyto	Nuc
		1-3	74	89	75								1	0.266129	0.0564516		0.428571	0.132143		0.312	0.056
		2-1	104	80	91								2	0.334507	0.0739437		0.376068	0.123932		0.326087	0.0956522
		2-2	91	65	60								3	0.419643	0.0669643		0.438202	0.123596		0.416667	0.0694444
		2-3	89	89	79								4	0.184314	0.0431373		0.33913	0.121739
		3-1	78	89	77								5	0.25969	0.0387597		0.447964	0.162896
		3-2	71	85	60								6	0.275093	0.0483271		0.333333	0.091954
		3-3	75	93	79
		4-1	79	77									Chance level
		4-2	86	67										Unpaired			paired			No IS
		4-3	90	86									Mouse #	Cyto	Nuc		Cyto	Nuc		Cyto	Nuc
		5-1	77	78										1.50234			5.66327			1.7472
		5-2	86	66										2.47347			4.66068			3.11909
		5-3	95	77										2.81011			5.41598			2.89352
		6-1	90	82										0.795079			4.12854
		6-2	90	84										1.00655			7.29715
		6-3	89	95										1.32945			3.06513
		Average	85.4444	82.9444	77.3333								Ave	1.65283			5.03846			2.5866
		Mouse-Slide #	Unpaired	Paired	no IS
		1	82.6667	93.3333	83.3333
		2	94.6667	78	76.6667
		3	74.6667	89	72
		4	85	76.6667
		5	86	73.6667
		6	89.6667	87
