# Supplementary material for: A cortical cell ensemble in the posterior parietal cortex controls past experience-dependent memory updating
Source: Nat Commun. 2022 Jan 11;13:41. doi: 10.1038/s41467-021-27763-x (PMC8752845; doi:10.1038/s41467-021-27763-x)
Supplement: Supplementary file 4 — Source Data [file 41467_2021_27763_MOESM4_ESM.zip › 02. Source Data Fig.2.xlsx]

## Sheet: Fig.2b
	Fig.2b; Freezing
	Conditioning
	ArchT- Light OFF						ArchT- Light ON						EYFP- Light ON
		Freezing (%) in Conditioning						Freezing (%) in Conditioning						Freezing (%) in Conditioning
	Mouse #	1min	2min	3min	Average		Mouse #	1min	2min	3min	Average		Mouse #	1min	2min	3min	Average
	1	0.8	10.8	5.1	5.56667		1	0	4	7.3	3.76667		1	3.4	4.2	9.7	5.76667
	2	5.2	12.6	8.7	8.83333		2	0	4.3	3.5	2.6		2	3.1	5.6	19	9.23333
	3	1.2	5.5	9.4	5.36667		3	8.4	43.5	30.2	27.3667		3	1.8	7.5	10.5	6.6
	4	0	2.5	8.3	3.6		4	2.9	23.2	18.3	14.8		4	2.6	24.1	23.8	16.8333
	5	0	2.7	0.8	1.16667		5	0	6.3	8.3	4.86667		5	5	14.5	36	18.5
	6	1.3	8.8	10.1	6.73333		6	0.2	12.7	2.8	5.23333		6	3.4	14.6	11.2	9.73333
	7	4.6	10.7	20.7	12		7	9	18.2	21	16.0667		7	2	5.5	9.2	5.56667
	8	9.8	22.2	23.8	18.6		8	3.9	10.8	13.6	9.43333		8	41.2	37.2	30.4	36.2667
	9	6.4	17.8	8.6	10.9333		9	1.8	1.8	16	6.53333		9	6.4	6.3	4.2	5.63333
	Average	3.25556	10.4	10.6111	8.08889		10	3.6	7	1.8	4.13333		10	2	2.2	11.4	5.2
							11	4.8	7.6	17	9.8		11	3.9	10.8	10.3	8.33333
							Average	3.14545	12.6727	12.7091	9.50909		12	8.7	31.2	8.2	16.0333
													Average	6.95833	13.6417	15.325	11.975
	Test
	ArchT- Light OFF						ArchT- Light ON						EYFP- Light ON
		Freezing (%) in Test						Freezing (%) in Test						Freezing (%) in Test
	Mouse #	1min	2min	3min	Average		Mouse #	1min	2min	3min	Average		Mouse #	1min	2min	3min	Average
	1	30	61.5	47.3	46.2667		1	15.8	12.5	6.7	11.6667		1	56.3	57	29.7	47.6667
	2	50.3	57.2	23	43.5		2	20.3	31.5	63.2	38.3333		2	36.2	69.5	51.8	52.5
	3	67	67.8	41.8	58.8667		3	50.2	2.3	26.2	26.2333		3	25.8	37.3	29.8	30.9667
	4	26.2	56.7	14.2	32.3667		4	16.2	34.8	9.2	20.0667		4	78.2	38.5	47.3	54.6667
	5	48.3	69.2	36	51.1667		5	28.8	16.5	2.7	16		5	31.7	5.7	64	33.8
	6	33.7	28.5	13.8	25.3333		6	63.7	63.5	5.7	44.3		6	33.2	44.5	9.8	29.1667
	7	79	73.2	38.8	63.6667		7	57.3	38.2	50.7	48.7333		7	64	53.2	33.5	50.2333
	8	41.3	47.2	36	41.5		8	34.7	18.7	1.8	18.4		8	70.7	50	40.3	53.6667
	9	44.2	54.7	24.2	41.0333		9	43	5.7	13.3	20.6667		9	45.2	14.7	64.5	41.4667
	Average	46.6667	57.3333	30.5667	44.8556		10	14.5	2.2	15.2	10.6333		10	45.7	5	32	27.5667
							11	21.7	9	16.2	15.6333		11	30	42.5	42	38.1667
							Average	33.2909	21.3545	19.1727	24.6061		12	38.5	30.3	39.8	36.2
													Average	46.2917	37.35	40.375	41.3389

## Sheet: Fig.2c
	Fig.2c; Freezing
	Conditioning in Circle Context						Conditioning in Square Context						Test
	Circle labeled						Circle labeled						Circle labeled
		Freezing (%) in Circle-Context						Freezing (%) in Square-Context						Freezing (%) in Test
	Mouse #	1,2 min	3,4 min	5,6 min	Average		Mouse #	1,2 min	3,4 min	5,6 min	Average		Mouse #	1,2 min	3,4 min	5,6 min	Average
	1	1.9	5	1.2	2.7		1	10.7	9.2	0	6.63333		1	39.7	53.3	85.2	59.4
	2	6.7	3.5	1.1	3.76667		2	1.5	6.3	10.9	6.23333		2	58	65.8	56	59.9333
	3	0	8.7	15.7	8.13333		3	5.8	9.1	5.5	6.8		3	54.5	14.7	58.3	42.5
	4	1.8	1.8	11.2	4.93333		4	4.6	8.8	12.3	8.56667		4	47	40.7	43.8	43.8333
	5	7.8	1.1	3.8	4.23333		5	7.8	13.1	10.6	10.5		5	43.3	13.7	1.7	19.5667
	6	5.4	0	0	1.8		6	2.1	0	1.7	1.26667		6	35.8	39.8	15.2	30.2667
	7	0	7.6	2.1	3.23333		7	2	0	3.2	1.73333		7	24.7	30.2	28.2	27.7
	8	5.5	7.5	4.8	5.93333		8	19.7	21.8	5.3	15.6		8	61	44.5	15.5	40.3333
	9	2.1	7	6.2	5.1		9	3.5	8.9	7.5	6.63333		9	55.3	29.3	36	40.2
	10	0	21.1	3	8.03333		10	15.8	18.7	17.2	17.2333		10	71.8	77.3	59.2	69.4333
	11	0	4.7	4.6	3.1		11	0.8	11.8	3.3	5.3		11	44.5	40	45	43.1667
	12	2.6	12.9	0	5.16667		12	8.2	9.2	6.2	7.86667		12	62.8	77.5	17.3	52.5333
	Average	2.81667	6.74167	4.475	4.67778		Average	6.875	9.74167	6.975	7.86389		Average	49.8667	43.9	38.45	44.0722
	Square labeled						Square labeled						Square labeled
		Freezing (%) in Circle-Context						Freezing (%) in Square-Context						Freezing (%) in Test
	Mouse #	1,2 min	3,4 min	5,6 min	Average		Mouse #	1,2 min	3,4 min	5,6 min	Average		Mouse #	1,2 min	3,4 min	5,6 min	Average
	1	4.6	4	5.9	4.83333		1	10.2	3.1	11.2	8.16667		1	10.2	15.8	43.3	23.1
	2	6.8	2.3	2.8	3.96667		2	3.2	5.2	8.8	5.73333		2	16.3	46.2	55.7	39.4
	3	3.3	9.9	0.9	4.7		3	13	4.9	3.4	7.1		3	23.5	35	30.8	29.7667
	4	8.8	0	4	4.26667		4	6.8	6.5	1.2	4.83333		4	15.7	47.7	11	24.8
	5	7	4.7	13.8	8.5		5	0.9	1	6.1	2.66667		5	41.7	18.7	29.3	29.9
	6	0	0.8	1.6	0.8		6	3.8	1	4.8	3.2		6	40.8	22	5	22.6
	7	3.5	0	1	1.5		7	5.9	6.3	0	4.06667		7	15.3	23	44.5	27.6
	8	11.9	6.7	2.2	6.93333		8	6.8	15.9	11.9	11.5333		8	22.2	14.3	5.8	14.1
	9	4.2	2.3	7.2	4.56667		9	10.7	6	20.5	12.4		9	15.3	6.7	23	15
	10	0.6	35.5	2.2	12.7667		10	1	2.2	3.1	2.1		10	12.2	49.7	1.7	21.2
	11	0	7.4	8.8	5.4		11	5.6	4.3	4.5	4.8		11	17.7	6	14	12.5667
	12	1.8	13	8.8	7.86667		12	4.2	5.5	5.9	5.2		12	18.2	31.5	25.7	25.1333
	Average	4.375	7.21667	4.93333	5.50833		Average	6.00833	5.15833	6.78333	5.98333		Average	20.7583	26.3833	24.15	23.7639

## Sheet:  Fig.2d; Target PPC
	Fig.2d; Motility
	ArchT-Light OFF
		Conditioning							Test
	Mouse #	1min	2min	3min	4min	5min	6min		1min	2min	3min
	1	103402	68947	57216	48424	40015	52780		40813	41451	56303
	2	85438	60213	72181	58158	38893	59882		28560	32413	45543
	3	96252	58900	44004	32223	47111	39935		18382	17964	9274
	4	66664	53232	53071	44496	46689	37241		14347	7080	42585
	5	82677	54056	44486	40942	44517	46725		31961	24951	21162
	6	72693	41862	29831	29409	31117	32402		70101	45228	39346
	7	119953	80331	67789	56166	59975	59178		52352	35747	25016
	8	84367	106823	63758	42755	56916	47861		24997	23488	30922
	9	90148	85122	51171	42136	35706	20786		35726	21894	27505
	10	66870	98954	82041	62467	54378	67256		16030	11234	36802
	Average	86846.4	70844	56554.8	45717.6	45531.7	46404.6		33326.9	26145	33445.8
	ArchT-Light ON
		Conditioning							Test
	Mouse #	1min	2min	3min	4min	5min	6min		1min	2min	3min
	1	136796	81769	49407	32573	41306	34846		45766	47969	50535
	2	76255	79681	76740	45192	41632	45922		48443	24144	12565
	3	138494	71203	41717	40365	50869	36377		28036	24463	40437
	4	93898	91763	64646	49155	56367	52342		44367	27260	33808
	5	107705	69695	26858	41193	40044	44691		31383	33155	24580
	6	92293	61134	45366	29892	18546	25401		54069	20689	14325
	7	79750	35882	67156	21541	32029	33226		22679	10037	23851
	8	105920	87807	77734	63439	54531	42839		47165	37997	26511
	9	83169	87892	32631	45950	45562	41895		62946	52208	58349
	10	45014	34299	41606	45146	35346	26506		42501	22040	20510
	Average	95929.4	70112.5	52386.1	41444.6	41623.2	38404.5		42735.5	29996.2	30547.1
	EYFP-Light ON
		Conditioning							Test
	Mouse #	1min	2min	3min	4min	5min	6min		1min	2min	3min
	1	81107	93119	97223	66817	51921	50140		53443	44876	28256
	2	77190	67113	73531	58058	65525	39535		53343	27878	27456
	3	95820	53019	37930	35260	43146	61955		40686	13946	33040
	4	78070	81200	47111	77307	43332	19675		13504	8108	10306
	5	126545	72476	67591	68739	52941	49945		13905	10627	23611
	6	98228	83573	52486	44354	36161	51316		56473	40360	29730
	7	88931	41848	43987	31089	41569	45328		45644	21012	23901
	Average	92270.1	70335.4	59979.9	54517.7	47799.3	45413.4		39571.1	23829.6	25185.7

## Sheet:  Fig.2d; Target CA1
	Fig.2d; Motility
	ArchT-Light OFF
		Conditioning							Test
	Mouse #	1min	2min	3min	4min	5min	6min		1min	2min	3min
	1	115363	53189	65857	50945	48182	34606		37861	40772	34737
	2	65793	85429	58335	46173	49504	36469		23214	4942	28727
	3	69027	73472	54035	48559	39849	35965		34549	29119	31327
	4	91356	98145	84427	60160	62650	47648		33382	20290	17016
	5	66407	52479	47306	55207	59368	38569		29191	17687	29300
	6	86748	62263	61970	58250	49255	48618		24289	25969	22630
	7	83057	71446	90111	73303	68610	55544		61641	66082	65983
	8	63758	53766	80263	60849	62764	39603		16160	8267	8620
	9	85170	77343	68648	64846	59884	59657		43450	31963	34299
	10	107278	97634	86136	85955	43709	55533		24986	17444	29883
	11	126529	91962	84231	63995	60485	56991		65114	61839	60647
	12	83563	45979	57660	50126	50187	51689		41782	29321	25443
	Average	87004.1	71925.6	69914.9	59864	54537.2	46741		36301.6	29474.6	32384.3
	ArchT-Light ON
		Conditioning							Test
	Mouse #	1min	2min	3min	4min	5min	6min		1min	2min	3min
	1	81260	67986	54023	63862	49453	21783		64123	49148	31579
	2	58970	47420	59613	25266	45134	43242		69574	80105	63398
	3	78253	53065	53077	48878	59164	35655		40338	28657	25534
	4	109236	47727	58873	41459	54594	32389		54848	29382	37862
	5	68212	52890	58121	18165	24626	18953		44928	47337	33598
	6	88904	81930	81215	52890	78294	55712		81989	81155	59669
	7	85342	57726	56614	32643	44108	41725		63308	46383	42664
	8	109492	89070	83412	69830	89322	82439		97123	71660	67258
	9	63788	51048	56848	30193	56491	47072		77932	72777	49410
	10	103707	97323	89585	56371	37996	44163		83778	95667	76238
	11	95756	95948	94269	90118	74711	98569		75304	67245	33765
	12	98796	64421	51381	49148	56626	45445		39375	41897	114618
	Average	86809.7	67212.8	66419.2	48235.2	55876.6	47262.2		66051.7	59284.4	52966.1
	EYFP-Light ON
		Conditioning							Test
	Mouse #	1min	2min	3min	4min	5min	6min		1min	2min	3min
	1	73867	59470	50618	63607	43646	47837		42900	30760	34577
	2	73124	33793	84974	41239	48142	42468		19933	12621	21928
	3	89470	82441	65780	61983	52352	51319		21226	20450	51851
	4	97723	53317	79705	38063	59456	67225		26458	19804	23716
	5	91618	61014	82788	83718	42052	41481		71475	64192	67055
	6	70658	69931	67887	45202	53388	43005		40652	48691	45596
	7	98228	78179	61441	60393	49030	70642		32718	40139	32658
	8	99024	59275	57892	15794	11189	21011		59599	53534	53193
	9	106102	98504	67922	93837	91740	57304		73598	20868	20283
	10	98375	84870	94657	62097	52427	49331		58844	58677	60481
	11	113395	84760	77936	51280	63585	63228		23652	25087	30080
	12	87261	59326	64022	37955	61869	61658		17579	27328	18068
	13	77761	65663	109816	61313	61253	58347		34057	22609	31530
	Average	90508.2	68503.3	74264.5	55113.9	53086.8	51912		40207	34212.3	37770.5

## Sheet: Fig.2e; Target PPC
		Fig.2e
		Interaction time								Latency to first interaction
		ArchT-Light OFF								Mouse #	ArchT-Light OFF	ArchT-Light ON	EYFP-Light ON
			interaction time							1	43.48	77.91	81.85
		Mouse #	1min	2min	3min	4min	5min			2	47.08	19.2	194.64
		1	15.29	27.61	25.6	47.93	41			3	70.98	47.08	99.54
		2	12.28	18.42	32.28	37.11	40.36			4	113.06	26.45	24.62
		3	0	38.94	33.53	34.66	46.71			5	13.15	191.59	48.32
		4	0	7.07	30.2	27.89	58.54			6	64.87	101.8	105.22
		5	29.68	39.49	18.07	28.32	20.62			7	300	17.9	101.42
		6	0	40.25	26.09	34.08	5.37			8	113.34	87.53
		7	0	0	0	0	0			9	81.49	134.73
		8	0	5.25	12.23	0	0			10	85.22	195.62
		9	0	38.4	44.67	43.92	47.9			Average	93.267	89.981	93.6586
		10	0	27.07	17.94	43.4	32.78
		Average	5.725	24.25	24.061	29.731	29.328
		ArchT-Light ON
			interaction time
		Mouse #	1min	2min	3min	4min	5min
		1	0	31.21	20.43	41.24	22.97
		2	26.51	29.43	23.51	30.53	39.36
		3	25.02	39.58	52.77	47.26	44.28
		4	27.07	37.84	39.41	30.91	20.94
		5	0	0	0	39.54	47.42
		6	14	0	0	0	42.73
		7	9.06	40.33	49.46	39.13	12.23
		8	0	33.02	42.56	36.19	45.44
		9	0	0	40.21	38.61	48.23
		10	0	0	0	32.71	34.01
		Average	10.166	21.141	26.835	33.612	35.761
		EYFP-Light ON
			interaction time
		Mouse #	1min	2min	3min	4min	5min
		1	0	33.34	34.8	40.91	39.78
		2	0	0	15.55	47.52	45.29
		3	0	13.9	15.8	0	0
		4	32.48	36.27	36.69	39.91	29.31
		5	4.88	0	28.12	25.25	19.35
		6	0	15.89	43.5	47.79	39.79
		7	0	14.84	37.47	38.9	11.18
		Average	5.33714	16.32	30.2757	34.3257	26.3857

## Sheet: Fig.2e; Target BLA
		Fig.2e
		Interaction time								Latency to first interaction
		ArchT-Light OFF
			interaction time							Mouse #	ArchT-Light OFF	ArchT-Light ON	eYFP-Light ON
		Mouse #	1min	2min	3min	4min	5min			1	204.93	110.38	51.38
		1	0	0	0	22.85	20.49			2	58.82	14.61	106.11
		2	2.12	44.04	31.36	35.06	32.35			3	101.32	24.72	123.98
		3	0	20.05	49.03	46.65	43.18			4	64.97	26.89	29.36
		4	0	27.49	46.88	49.52	38.62			5	300	59.18	133.96
		5	0	0	0	0	0			6	73.71	33.51	42.81
		6	0	3.49	33.69	41.84	40.39			7	83.73	13.33	95.29
		7	16.43	37.43	42.76	35.63	26.39			8	11.07	27.03	55.74
		8	40.38	7.7	19.05	27.11	39.89			9	16.72	32.08	73.36
		9	42.75	47.18	48.62	36.21	45.88			10	35.54	11.27	160.86
		10	22.57	51.11	50.93	39	46.6			11	87.45	36.25	197.14
		11	0	21.69	5.66	47.81	9.79			12		19.62	97.15
		Average	11.2955	23.6527	29.8164	34.6982	31.2345			Average	94.3873	34.0725	97.2617
		ArchT-Light ON
			interaction time
		Mouse #	1min	2min	3min	4min	5min
		1	23.89	6.61	38.03	17.25	39.67
		2	41.04	35.7	43.37	33.24	11.35
		3	20.82	41.2	14.72	43.32	31.62
		4	25.82	27.88	30.38	28.78	11.38
		5	0	11.09	28.61	37.4	1.75
		6	21.87	21.8	37.71	37.56	39.45
		7	47.15	41.66	30.72	35.95	24.52
		8	30.64	27.48	53.5	29.39	19.35
		9	14.74	35.42	37.79	43.25	38.9
		10	29.53	34.28	46.48	37.38	35.18
		11	24.45	45.11	36.42	24.15	21.43
		12	24.17	34.83	33.56	46.74	28.45
		Average	25.3433	30.255	35.9408	34.5342	25.2542
		EYFP-Light ON
			interaction time
		Mouse #	1min	2min	3min	4min	5min
		1	8.62	34.42	28.37	10.35	26.66
		2	0	14.21	25	27.23	45.4
		3	0	0	39.97	51.51	36.39
		4	30.47	23.39	38.92	37.12	31.4
		5	26.15	35.68	29.26	20.32	9.37
		6	17.27	40.26	30.3	33.45	31.2
		7	0	25.13	44.2	36.75	23.17
		8	36.59	26.63	46.59	46.57	20.62
		9	0	35.87	37.03	8.91	32.05
		10	0	47.95	27.61	34.52	40.83
		11	0	0	0	38.91	35.21
		12	0	22.63	10.15	39.58	12.83
		Average	9.925	25.5142	29.7833	32.1017	28.7608
