# Supplementary material for: A cortical cell ensemble in the posterior parietal cortex controls past experience-dependent memory updating
Source: Nat Commun. 2022 Jan 11;13:41. doi: 10.1038/s41467-021-27763-x (PMC8752845; doi:10.1038/s41467-021-27763-x)
Supplement: Supplementary file 4 — Source Data [file 41467_2021_27763_MOESM4_ESM.zip › 03. Source Data Fig.3.xlsx]

## Sheet: Fig.3b
		Fig.3b; Freezing
		Test in Context A (circle)
		ChR2- Light OFF										ChR2- Light ON										EYFP- Light ON
			Conditioning				Test						Conditioning				Test						Conditioning				Test
		Mouse #	1.2 min	3.4 min	5.6min	Average	1min	2min	3min	Average		Mouse #	1.2 min	3.4 min	5.6min	Average	1min	2min	3min	Average		Mouse #	1.2 min	3.4 min	5.6min	Average	1min	2min	3min	Average
		1	7.8	3.9	6.8	6.16667	22.7	19.3	20.8	20.9333		1	10.6	10.2	37.8	19.5333	56.5	46.5	44	49		1	6.5	1.2	12.4	6.7	5.7	16.2	5.5	9.13333
		2	5.5	4.2	11.9	7.2	22.7	25.8	27.3	25.2667		2	5.6	21.9	0	9.16667	72.3	65	49.7	62.3333		2	4.9	16.1	20	13.6667	7.7	14.7	26.2	16.2
		3	0	19.9	2.1	7.33333	26.7	25.8	56	36.1667		3	35.9	7.9	13.4	19.0667	41.2	9.8	19.8	23.6		3	1.7	9.6	25.4	12.2333	16	20	6.3	14.1
		4	1.8	35.3	12.2	16.4333	8.3	22.7	12.8	14.6		4	3.8	13.8	8.8	8.8	34	36.2	27	32.4		4	0.8	8.1	10.2	6.36667	1.8	10.2	5.7	5.9
		5	2.2	15.2	4	7.13333	3.8	15.5	4.2	7.83333		5	8.2	24.8	18.5	17.1667	37.7	67.7	53	52.8		5	5.1	14.4	11.8	10.4333	9	12.3	7.2	9.5
		6	6.1	4.6	13.6	8.1	24.8	36.5	22.2	27.8333		6	0	1	3.8	1.6	35.5	20.5	0	18.6667		6	9.8	18.1	15	14.3	17.3	20	2.2	13.1667
		7	4.6	14.7	35.4	18.2333	12.7	24.3	16.7	17.9		7	3.8	5.2	7.4	5.46667	67.3	26.2	54	49.1667		7	3.2	2.8	7.4	4.46667	14.8	16	6	12.2667
		8	5.6	15.2	11.2	10.6667	9.8	20.7	1.8	10.7667		8	0	2.2	3.2	1.8	11.2	47.3	11.5	23.3333		8	1.3	4.1	1.9	2.43333	5.5	8.8	23	12.4333
		9	1.8	2.3	6.3	3.46667	4.7	10.5	12.3	9.16667		9	0	1.8	7.3	3.03333	41.7	25.5	19.2	28.8		9	13.6	3.8	4.3	7.23333	1.8	16.2	7.5	8.5
		10	3	2.8	6.4	4.06667	13.8	17.2	3.3	11.4333		10	0.8	6.7	11.8	6.43333	37.3	33.7	21.5	30.8333		Average	5.21111	8.68889	12.0444	8.64815	8.84444	14.9333	9.95556	11.2444
		11	6.2	1	2.9	3.36667	7.8	24.3	0	10.7		11	10.3	9.8	20.2	13.4333	17	58.2	55.3	43.5
		12	5.4	5.2	11.7	7.43333	23.3	9.7	17.3	16.7667		12	4.8	1.1	7.9	4.6	51.7	33.7	45.5	43.6333
		13	1	0.8	2.7	1.5	15	21.7	7.7	14.8		13	2.7	15.4	34.9	17.6667	28.5	48.5	32.7	36.5667
		14	3.5	13	8.8	8.43333	5.8	8.3	9	7.7		14	1.2	2.2	9.4	4.26667	38.5	61	40.7	46.7333
		15	26.8	7.5	22.2	18.8333	11.7	11	22.2	14.9667		15	0	2.2	5.2	2.46667	53.7	44	16.3	38
		16	1	44.6	26.9	24.1667	10	4	4.3	6.1		16	20.1	18.8	9.5	16.1333	36.5	45.2	20.8	34.1667
		17	3	11.2	10.4	8.2	13.2	14.3	8.7	12.0667		17	2.2	9.2	9.6	7	4.2	12.2	17.7	11.3667
		Average	5.01765	11.8471	11.5	9.4549	13.9294	18.3294	14.5059	15.5882		18	0.9	7.2	3.2	3.76667	41.2	66.7	25.5	44.4667
												19	0	0	3.4	1.13333	7	31.5	25.8	21.4333
												Average	5.83684	8.49474	11.3316	8.55439	37.5263	41.0211	30.5263	36.3579
		Test in Context C (triangle)
		ChR2- Light OFF										ChR2- Light ON
			Test				Test						Conditioning				Test
		Mouse #	1.2 min	3.4 min	5.6min	Average	1min	2min	3min	Average		Mouse #	1.2 min	3.4 min	5.6min	Average	1min	2min	3min	Average
		1	13.8	36.8	31.7	27.4333	14.7	0	13.5	9.4		1	4.8	8.1	11.5	8.13333	4	6.3	28.7	13
		2	1	1.7	13.1	5.26667	1.8	5.8	6.5	4.7		2	21.9	11.9	0	11.2667	7	8	11.2	8.73333
		3	11.5	4.6	0.8	5.63333	1.8	15.7	7.8	8.43333		3	1	0	0	0.333333	18.2	25.7	16.3	20.0667
		4	6.6	5	6.2	5.93333	18.7	5.7	8.8	11.0667		4	0	1.7	3.2	1.63333	0	14.8	20	11.6
		5	8.8	47.4	16.2	24.1333	10.5	22.3	16	16.2667		5	0.8	4.5	0.9	2.06667	0	0	3.5	1.16667
		6	1.7	1.2	5.8	2.9	0	0	0	0		6	2	7.2	1.8	3.66667	20.7	9.8	11.7	14.0667
		7	0	3.5	1.8	1.76667	0	0	1.7	0.566667		Average	5.08333	5.56667	2.9	4.51667	8.31667	10.7667	15.2333	11.4389
		Average	6.2	14.3143	10.8	10.4381	6.78571	7.07143	7.75714	7.20476
