# Supplementary material for: A cortical cell ensemble in the posterior parietal cortex controls past experience-dependent memory updating
Source: Nat Commun. 2022 Jan 11;13:41. doi: 10.1038/s41467-021-27763-x (PMC8752845; doi:10.1038/s41467-021-27763-x)
Supplement: Supplementary file 4 — Source Data [file 41467_2021_27763_MOESM4_ESM.zip › 04. Source Data Fig.4.xlsx]

## Sheet: Fig.4b
	Fig.4b
	ArchT-Light OFF
		Conditioning					reactivation					Test 1					Test 2
	Mouse #	1,2 min	3,4 min	5,6 min	Average		1 min	2 min	3 min	Average		1 min	2 min	3 min	Average		1 min	2 min	3 min	Average
	1	2.2	5.5	20.8	9.5		68	48	22	46		47.7	47.2	53.2	49.3667		51.2	14.7	52.2	39.3667
	2	17.8	45.2	67.6	43.5333		41	52.2	39.7	44.3		59.5	34.3	59.2	51		78.7	51	26.7	52.1333
	3	0.5	9	3	4.16667		29.7	29	21.3	26.6667		63.7	64.7	39.2	55.8667		57.2	36.7	47.3	47.0667
	4	3.6	4.4	10.7	6.23333		45.3	68.2	78.3	63.9333		38.5	62.2	12.5	37.7333		30.7	61.7	40.3	44.2333
	5	8.5	5.9	20.2	11.5333		38.3	64	44.2	48.8333		62.2	64.3	17.2	47.9		37.3	76.7	51.5	55.1667
	6	0.8	4.7	0.8	2.1		34.8	27.7	16.7	26.4		52.3	42.7	68.7	54.5667		47.2	59.3	26	44.1667
	7	0	2.9	14.3	5.73333		65.3	50.3	28.5	48.0333		69.8	47.7	36.5	51.3333		23	29.8	35.7	29.5
	8	4.7	2.2	8.1	5		62.5	54.5	62.2	59.7333		41.3	61.2	43.8	48.7667		34.5	52.7	26.5	37.9
	9	0	0.8	4.4	1.73333		25.3	54.7	73.3	51.1		32.7	33.7	25.5	30.6333		16.2	42	25.2	27.8
	10	1.5	14.9	8.3	8.23333		42.2	58.5	41	47.2333		56	42.8	16.2	38.3333		54.5	58.3	21.2	44.6667
	11	1.1	4.8	9.3	5.06667		59.5	43.2	0	34.2333		56.8	64.3	59.5	60.2		27.3	51.3	57.5	45.3667
	12	1.7	1.7	1.2	1.53333		1.7	21.5	16	13.0667		73	29.3	50.8	51.0333		40.5	70.7	42	51.0667
	13	16.3	31.8	8.2	18.7667		85	37.2	52.3	58.1667		78.8	51.3	54	61.3667		57.5	49.3	56	54.2667
	14	5.3	28.8	19.3	17.8		43	36.2	84.8	54.6667		53.7	19	46.7	39.8		50.8	20.5	69	46.7667
	Average	4.57143	11.6143	14.0143	10.0667		45.8286	46.0857	41.45	44.4548		56.1429	47.4786	41.6429	48.4214		43.3286	48.1929	41.2214	44.2476
	ArchT-Light ON
		Conditioning					reactivation					Test 1					Test 2
	Mouse #	1,2 min	3,4 min	5,6 min	Average		1 min	2 min	3 min	Average		1 min	2 min	3 min	Average		1 min	2 min	3 min	Average
1	1	9.5	45.5	31	28.6667		49.8	78.3	58.8	62.3		38.2	57.5	31	42.2333		38.8	52.7	60.7	50.7333
2	2	5.6	11.6	11.5	9.56667		48.5	32.2	55	45.2333		5.7	6	0	3.9		34.8	50	35.3	40.0333
3	3	8.8	37.6	32.8	26.4		20	28.7	18.3	22.3333		45.8	67.3	46	53.0333		43	36.2	13.2	30.8
4	4	2.8	9.9	7.2	6.63333		46.5	62.3	32.7	47.1667		62.8	38.3	39.8	46.9667		63.3	41.5	41.7	48.8333
5	5	5.2	12.1	7.1	8.13333		44.8	48.2	56.8	49.9333		20	32.2	4.7	18.9667		32.8	49	67.7	49.8333
6	6	3.2	6.5	17.2	8.96667		24.5	63.5	58.3	48.7667		42.7	15.8	31.8	30.1		50.5	76.2	39.5	55.4
7	7	15.1	23.1	6.6	14.9333		57.7	67.5	42.8	56		12.8	13.7	27	17.8333		59	45.3	29.2	44.5
8	8	14.3	57.9	81.3	51.1667		64	33.8	27	41.6		28	72.3	45.3	48.5333		73	61.3	55.7	63.3333
9	9	3.4	1.1	10.5	5		40.8	44.7	26.5	37.3333		23.8	7.7	4.3	11.9333		42	53.3	60.7	52
10	10	3.7	9.6	5.4	6.23333		76	78.3	63.7	72.6667		45.8	10.5	17.7	24.6667		51.3	67.2	54.2	57.5667
11	11	0	3.2	7.6	3.6		33.8	41.3	30.5	35.2		11.2	50.5	1.8	21.1667		65.8	92.5	22.5	60.2667
12	12	14.3	16	9.8	13.3667		69.7	87	18	58.2333		37.8	24.3	3.8	21.9667		74.5	77.2	26.7	59.4667
13	13	2.9	13.6	10.1	8.86667		46	43	11.2	33.4		14.8	40.3	31	28.7		37.2	44.3	51.3	44.2667
	Average	6.83077	19.0538	18.3154	14.7333		47.8538	54.5231	38.4308	46.9359		29.9538	33.5692	21.8615	28.4615		51.2308	57.4385	42.9538	50.541
	EYFP-Light ON
		Conditioning					reactivation					Test 1					Test 2
	Mouse #	1,2 min	3,4 min	5,6 min	Average		1 min	2 min	3 min	Average		1 min	2 min	3 min	Average		1 min	2 min	3 min	Average
	1	10.4	4.2	10.2	8.26667		28.3	28.8	82	46.3667		30.3	23.2	9.2	20.9		27.2	31	6.5	21.5667
	2	0	4.2	4.7	2.96667		23.7	27.5	69.2	40.1333		41.2	82.5	68.7	64.1333		35.2	31	46.2	37.4667
	3	1	7.3	17	8.43333		38	49.8	17.3	35.0333		26.3	44.2	42.3	37.6		87.5	56.8	49.5	64.6
	4	3.2	5.8	10	6.33333		9.2	18.5	14	13.9		26.7	51.5	52.5	43.5667		36.7	50.7	42	43.1333
	5	2.8	6.8	6.7	5.43333		24.7	76.2	37	45.9667		60.5	62	11.5	44.6667		53.3	72	14.3	46.5333
	6	5.2	12.3	17.6	11.7		41.3	61.5	42.7	48.5		53.5	47.3	50	50.2667		43.7	70.2	21.2	45.0333
	7	3.1	5.4	10.2	6.23333		33.8	4	53.2	30.3333		14.8	29.8	29.2	24.6		6.2	29.7	39.7	25.2
	8	9.5	38.8	38.8	29.0333		59.3	57	44.5	53.6		56.5	48.8	44.7	50		55.8	42.8	25.2	41.2667
	9	3	5.2	25.7	11.3		25	64.5	30.3	39.9333		27.5	79.3	53.2	53.3333		38.8	69	34	47.2667
	10	6.2	9.8	12.8	9.6		64.5	27	74.5	55.3333		91.8	12.3	42.2	48.7667		66.2	41.8	35.3	47.7667
	Average	4.44	9.98	15.37	9.93		34.78	41.48	46.47	40.91		42.91	48.09	40.35	43.7833		45.06	49.5	31.39	41.9833
