# Supplementary material for: A cortical cell ensemble in the posterior parietal cortex controls past experience-dependent memory updating
Source: Nat Commun. 2022 Jan 11;13:41. doi: 10.1038/s41467-021-27763-x (PMC8752845; doi:10.1038/s41467-021-27763-x)
Supplement: Supplementary file 4 — Source Data [file 41467_2021_27763_MOESM4_ESM.zip › 05. Source Data Fig.5.xlsx]

## Sheet: Fig.5b
	Fig.5b; Freezing (%)
	ArchT-Light OFF
		Conditioning					reactivation					Test 1					Test 2
	Mouse #	1.2 min	3,4 min	5,6 min	Average		1 min	2 min	3 min	Average		1 min	2 min	3 min	Average		1 min	2 min	3 min	Average
	1	0.8	1.2	35.2	12.4		63.3	33.8	5.8	34.3		55	31.5	30.5	39		54.2	57.5	25.5	45.7333
	2	1.1	11.8	7.6	6.83333		57.5	46.5	53.3	52.4333		45.8	48.3	42.8	45.6333		77	44.3	66	62.4333
	3	0	20.5	8.8	9.76667		72.7	39.3	40.8	50.9333		66.8	39	16.5	40.7667		22.8	44	38.3	35.0333
	4	4.6	3.2	2.2	3.33333		65.2	64.5	65.7	65.1333		76	25.3	50	50.4333		22.2	53.7	32.2	36.0333
	5	1.8	9.1	8.1	6.33333		42	31.8	4.2	26		53.7	56.5	26.7	45.6333		40.8	34.7	60.2	45.2333
	6	6.1	12.8	36	18.3		44.8	47.7	17	36.5		20.2	45.7	42.3	36.0667		33	57.2	42.5	44.2333
	7	1.9	7.1	6	5		37.8	13.5	7.5	19.6		51.7	33.5	50.2	45.1333		62.8	85	22.3	56.7
	8	5.1	7.3	9.6	7.33333		71.3	86	34.2	63.8333		54.2	39.7	46.8	46.9		79	40.8	20.3	46.7
	9	0	2.7	5	2.56667		48	30.5	57.2	45.2333		42.3	78.7	69.8	63.6		50.3	63	54	55.7667
	10	0	0.8	25.9	8.9		61.7	61	26	49.5667		47.5	66.2	77	63.5667		75.7	63.5	43.2	60.8
	11	5.9	5.4	12.6	7.96667		54.5	65.3	39.7	53.1667		72.5	87.3	83.2	81		89.7	73	17.7	60.1333
	Average	2.48182	7.44545	14.2727	8.06667		56.2545	47.2636	31.9455	45.1545		53.2455	50.1545	48.7091	50.703		55.2273	56.0636	38.3818	49.8909
	ArchT-Light ON
		Conditioning					reactivation					Test 1					Test 2
	Mouse #	1.2 min	3,4 min	5,6 min	Average		1 min	2 min	3 min	Average		1 min	2 min	3 min	Average		1 min	2 min	3 min	Average
	1	0	17.5	14.2	10.5667		58	58.3	25.7	47.3333		57	66.8	35.8	53.2		25.5	28.2	22	25.2333
	2	0	7.7	13.2	6.96667		47	35.3	52.5	44.9333		38.7	63.5	50.2	50.8		50.3	41.2	51.7	47.7333
	3	5.8	19.2	7.5	10.8333		23.3	45.2	63.8	44.1		36.5	30.2	64.2	43.6333		32.5	47.8	74.2	51.5
	4	0	10	4.3	4.76667		50	43	32.5	41.8333		54	27.5	65.2	48.9		14.3	8.2	15.7	12.7333
	5	1.1	31.3	9.2	13.8667		53.3	85.7	2.3	47.1		71.7	51.8	48.7	57.4		21.7	21.8	15.5	19.6667
	6	6.7	4.6	6.2	5.83333		20.5	62.5	35.2	39.4		70	23.5	59.5	51		29.2	6.2	53.2	29.5333
	7	1	0	9.2	3.4		39.3	40.5	19	32.9333		55.2	59.5	37.5	50.7333		31.8	0	54.3	28.7
	8	3.4	4.4	13	6.93333		44.2	38.3	28.2	36.9		5.8	17.2	26.2	16.4		33.8	57.5	32.8	41.3667
	9	19.2	26.7	32.8	26.2333		30	33.8	5	22.9333		57.8	48.3	53	53.0333		45.2	27.5	18	30.2333
	10	6.2	9	2.9	6.03333		40.8	42.3	21.7	34.9333		71.8	77	80.2	76.3333		5.7	16.2	5	8.96667
	11	7.5	16.9	6.8	10.4		52.5	50.3	36.5	46.4333		33	64	52.2	49.7333		38.5	26.8	17.2	27.5
	Average	4.62727	13.3909	10.8455	9.62121		41.7182	48.6545	29.3091	39.8939		50.1364	48.1182	52.0636	50.1061		29.8636	25.5818	32.6909	29.3788
	EYFP-Light ON
		Conditioning					reactivation					Test 1					Test 2
	Mouse #	1.2 min	3,4 min	5,6 min	Average		1 min	2 min	3 min	Average		1 min	2 min	3 min	Average		1 min	2 min	3 min	Average
	1	4.9	7	9.9	7.26667		21.2	73.5	34.8	43.1667		9.5	49.3	19.7	26.1667		61.3	21.7	13.7	32.2333
	2	0.8	4.2	5.2	3.4		45.8	82.7	82.2	70.2333		50.5	74.3	90.8	71.8667		77	66.5	56.3	66.6
	3	9.7	26.6	24.1	20.1333		35.7	31.2	24.3	30.4		38.8	40.7	50.2	43.2333		72.2	27.5	53.7	51.1333
	4	2.3	7.9	10.4	6.86667		34	36.2	22	30.7333		56.2	28.2	21.3	35.2333		67.8	47.5	71.5	62.2667
	5	15.5	24	9	16.1667		61.7	83.3	50.2	65.0667		49.2	54.2	79.5	60.9667		58.3	64.8	45.5	56.2
	6	0.8	8.8	6.8	5.46667		31.7	16.7	31.2	26.5333		45.2	26.8	38.2	36.7333		32.2	72	50	51.4
	7	8.3	11.2	8	9.16667		17	60.5	61.7	46.4		48.2	48.8	10.7	35.9		53.2	62.5	41.8	52.5
	8	12.5	13.5	19.8	15.2667		3.3	22	34.8	20.0333		33.5	29.2	17.7	26.8		27.5	44.3	49.7	40.5
	9	8.1	16.1	21.2	15.1333		51.2	42.7	52.8	48.9		7.2	41.7	10.8	19.9		56.8	36.7	31.7	41.7333
	10	10.8	16	14.4	13.7333		35	73.2	72	60.0667		51.7	80.2	18.8	50.2333		44.8	46.2	70	53.6667
	11	1	3.2	23	9.06667		38.8	13.5	13.7	22		59.8	70.5	43	57.7667		75.2	59.3	15.5	50
	12	0.8	5.6	4.2	3.53333		56	61.7	47.3	55		17.2	20.3	35.2	24.2333		48.7	19	66.2	44.6333
	13	1.2	4.8	6.2	4.06667		38.2	64.7	52	51.6333		49.2	49	46.8	48.3333		41.8	67.3	31	46.7
	Average	5.9	11.4538	12.4769	9.94359		36.1231	50.9154	44.5385	43.859		39.7077	47.1692	37.1308	41.3359		55.1385	48.8692	45.8923	49.9667

## Sheet: Fig.5c; Freezing
	Fig.5c; Freezing
	Vehicle in CA1
		Conditioning					reactivation					Test 1					Test 2
	Mouse #	1,2 min	3,4 min	5,6 min	Average		1 min	2 min	3 min	Average		1 min	2 min	3 min	Average		1 min	2 min	3 min	Average
	1	6.5	8.9	13.2	9.53333		26.2	26.2	41.2	31.2		45.8	68.2	51.5	55.1667		8.3	29.8	8.3	15.4667
	2	7.3	32.9	32.3	24.1667		71.2	75.5	37.5	61.4		52.3	65.8	77.2	65.1		13	24	37	24.6667
	3	16.8	35.4	23.2	25.1333		51.5	66.3	28.2	48.6667		41.7	87	41.8	56.8333		19.8	18.2	36.7	24.9
	4	2.2	2.8	0	1.66667		59	43.3	16.8	39.7		46	40.3	54.5	46.9333		18.3	4.7	16.2	13.0667
	5	2.5	11.1	16.6	10.0667		25.5	79.3	43.7	49.5		79	36.8	33.2	49.6667		10.3	27.7	16.2	18.0667
	6	10.5	35.6	16.8	20.9667		76.3	44.5	38.2	53		42.5	60.8	59.5	54.2667		34.5	3.7	19.5	19.2333
	7	11.2	11.9	11.8	11.6333		67.8	36.3	28	44.0333		81.8	58.5	26.8	55.7		25	18.3	20.2	21.1667
	8	1.8	17.8	8.3	9.3		62.8	30	74.7	55.8333		45.3	60.8	20.3	42.1333		37.8	2	5.2	15
	9	6.3	12.4	11.6	10.1		55.2	14	57.8	42.3333		64.2	26	31.3	40.5		2.2	39	9.5	16.9
	10	7.3	6.5	10.6	8.13333		44.3	47	46.5	45.9333		62.7	38.5	39.2	46.8		10.8	11	7.8	9.86667
	11	21.8	27.8	16.5	22.0333		67.5	21.7	50.3	46.5		66.5	65.5	58.3	63.4333		23	39.3	10.7	24.3333
	12	18.5	26.1	16.9	20.5		45.5	83	49.5	59.3333		46.8	33.5	65.8	48.7		41.3	13.7	13.3	22.7667
	13	3.8	21.1	12.4	12.4333		44	36.7	50.7	43.8		77.7	86.3	14.3	59.4333		18.2	20.7	20.2	19.7
	14	17	8	15	13.3333		31.5	82.7	30.7	48.3		54.5	70.2	52.3	59		28.8	34.7	28.8	30.7667
	15	5.9	3.3	21.5	10.2333		72.3	56.7	72.2	67.0667		37	32.5	18.8	29.4333		50	50	40.8	46.9333
	16	4.4	15.2	20.8	13.4667		58	74.7	57.3	63.3333		71	74.2	10.3	51.8333		4.3	19.7	68.7	30.9
	Average	8.9875	17.3	15.4688	13.9188		53.6625	51.1188	45.2063	49.9958		57.175	56.5563	40.9437	51.5583		21.6	22.2812	22.4437	22.1083
	Lidocaine in CA1
		Conditioning					reactivation					Test 1					Test 2
	Mouse #	1,2 min	3,4 min	5,6 min	Average		1 min	2 min	3 min	Average		1 min	2 min	3 min	Average		1 min	2 min	3 min	Average
	1	4.7	7	11.8	7.83333		49.3	47.8	20.8	39.3		35.7	26	14.5	25.4		32	28.5	3.7	21.4
	2	5.2	18.8	9.8	11.2667		18	25.2	37.5	26.9		48.8	69.2	81	66.3333		19.2	16.2	12.7	16.0333
	3	5	8.7	28.4	14.0333		79.8	41.8	47.5	56.3667		73.7	71	42.3	62.3333		38	28.7	20	28.9
	4	6.3	10.2	8.2	8.23333		54.7	73.8	33.7	54.0667		61.8	53	40.3	51.7		15.2	13.5	17.2	15.3
	5	1.2	3	10.2	4.8		78.3	36.7	47.5	54.1667		66.8	63.2	43.2	57.7333		9	10.2	13	10.7333
	6	10.7	18.8	25.9	18.4667		43.2	62.3	56.5	54		45	29.5	71.7	48.7333		13.5	21.7	6.5	13.9
	7	9.2	28.3	25.2	20.9		44.7	52.7	53.7	50.3667		54.5	56.2	39.8	50.1667		7.5	18.2	66	30.5667
	8	1.7	12.2	21.7	11.8667		21.7	63.7	28	37.8		19	63.5	58.5	47		19.7	1.7	2.7	8.03333
	9	36.2	37.1	29.7	34.3333		59.5	47	34	46.8333		47	58.2	29.7	44.9667		19.5	20.3	5.3	15.0333
	10	1	8.3	12.7	7.33333		35.8	32.2	43.8	37.2667		28.3	34.5	32.5	31.7667		15	29.5	11	18.5
	11	9.7	14.5	8.2	10.8		52.3	32.2	54	46.1667		41.3	63.5	53	52.6		46.5	47.5	4.3	32.7667
	12	23.6	31.7	22.9	26.0667		39.8	38.2	55.3	44.4333		56.7	54.3	59.7	56.9		35.3	14.8	5.2	18.4333
	13	20.6	21.4	29.2	23.7333		20.2	29	44.8	31.3333		41.3	65.2	24.8	43.7667		5.5	1.8	6	4.43333
	14	3.9	15.6	20.1	13.2		8.2	20.7	31	19.9667		16.7	46.2	19.2	27.3667		5	9.7	8.5	7.73333
	15	9.3	25.6	25.5	20.1333		60.5	56.2	44.8	53.8333		62.7	68.5	71.7	67.6333		60.2	42.8	10.7	37.9
	16	3.9	9	15.4	9.43333		58.7	46.3	39.7	48.2333		55	50.5	38.8	48.1		37.7	33.7	6.2	25.8667
	17	10.4	27.5	21.5	19.8		66.2	88	52.8	69		40.2	48	67	51.7333		20.5	18	24.5	21
	Average	9.56471	17.5118	19.2	15.4255		46.5235	46.6941	42.6706	45.2961		46.7353	54.1471	46.3353	49.0725		23.4882	20.9882	13.1471	19.2078

## Sheet: Fig.5c; Motility
	Fig.5c; Motility
	Vehicle in CA1																									Vehicle in CA1								Lidocaine in CA1
		Conditioning							Reactivation				Test 1				Test 2				Test 3						Conditioning								Conditioning
	Mouse #	1min	2min	3min	4min	5min	6min		1min	2min	3min		1min	2min	3min		1min	2min	3min		1min	2min	3min			Mouse #	1-3 min	4-6 min	Reactivation	Test 1	Test 2	Test 3		Mouse #	1-3 min	4-6 min	Reactivation	Test 1	Test 2	Test 3
	1	106226	69262	73966	71294	69327	50445		33145	30846	20899		23016	18679	23365		71958	48367	74955		52867	60649	37121			1	83151.3	63688.7	28296.7	21686.7	65093.3	50212.3		1	87253.3	73376.3	25474.7	38295	53488.7	76354.3
	2	87171	51161	35234	35277	36336	51389		8809	5334	17964		15463	9452	6295		52658	57602	51644		66126	35556	35746			2	57855.3	41000.7	10702.3	10403.3	53968	45809.3		2	101711	59790.7	33535	17191.3	57948.3	104009
	3	56432	57618	15186	44659	40048	47779		23599	9265	46102		24912	4881	20046		53286	54384	51551		62513	42400	80720			3	43078.7	44162	26322	16613	53073.7	61877.7		3	111923	54303.7	20952	15134.7	44627.7	55018.3
	4	146658	119314	82787	86264	94630	64172		16177	26318	75897		28703	35470	26502		28290	72084	46570		33540	41975	67887			4	116253	81688.7	39464	30225	48981.3	47800.7		4	121579	73759	17894.3	23449.7	33724.7	109424
	5	89347	62044	49726	58016	40992	46172		39800	7238	29459		6364	19355	23425		50053	44150	57279		55037	45219	65019			5	67039	48393.3	25499	16381.3	50494	55091.7		5	121501	80034	19889.7	35548.3	22729	77788
	6	105954	86602	36165	33651	39066	46738		15565	15426	17105		18832	12009	12641		20790	30746	29061		20721	51465	51158			6	76240.3	39818.3	16032	14494	26865.7	41114.7		6	82918	38059.3	24956.3	19564.3	32643	104053
	7	60211	59875	62932	49158	52282	67426		24733	29807	35370		6493	10179	21569		26838	27336	33515		32028	36797	43137			7	61006	56288.7	29970	12747	29229.7	37320.7		7	50581	34709	29792.3	20314.3	32580.3	99940
	8	98431	61128	57440	38997	74397	46333		23126	37216	12991		15583	12835	28527		27477	26859	29846		41009	78862	72311			8	72333	53242.3	24444.3	18981.7	28060.7	64060.7		8	77103.7	51360.7	25499	18781.7	36479.7	51734.3
	9	129580	81429	70329	38682	52955	46859		27890	39225	15040		15926	46219	39017		59600	19044	53204		26074	32786	45053			9	93779.3	46165.3	27385	33720.7	43949.3	34637.7		9	35539	38348.3	16032	21796	34360.7	92857.7
	10	143073	137434	87345	44212	67535	54763		29095	21830	35966		15883	31031	28205		53013	35616	43459		28825	17963	47452			10	122617	55503.3	28963.7	25039.7	44029.3	31413.3		10	99857.3	58342.7	33418	35803.7	52519	102800
	11	145189	91443	63919	27045	35782	46145		17409	21052	15661		16365	15889	28401		34775	19973	48378		28728	47533	39570			11	100184	36324	18040.7	20218.3	34375.3	38610.3		11	69891.3	44484.7	26335.7	13611.7	32116.7	127673
	12	113474	62939	27128	40066	43998	53965		26552	5273	22213		22137	30223	12261		25063	40618	44130		30514	53339	52848			12	67847	46009.7	18012.7	21540.3	36603.7	45567		12	82364.7	36924	21776.7	24692	56167.7	90694.3
	13	78469	79944	67848	44928	45278	54996		33098	36142	31168		8079	4269	42208		36900	38685	46513		50007	88566	72152			13	75420.3	48400.7	33469.3	18185.3	40699.3	70241.7		13	115000	44177.3	33903.3	28386	65765	78072.3
	14	157039	64958	124286	79994	71551	46707		85182	5754	39337		25578	13176	14868		37328	35779	55721		34877	29099	40135			14	115428	66084	43424.3	17874	42942.7	34703.7		14	76053.7	58573.3	36239	32204.7	27455.7	60904.3
	15	97957	55506	86645	57931	46231	52865		13825	25983	11753		16356	26692	36381		20145	14507	19363		26339	22100	13174			15	80036	52342.3	17187	26476.3	18005	20537.7		15	83200.3	52235.7	19307	14795.3	23742.7	37800
	16	113118	87165	84123	56312	53713	62017		25676	8939	22508		10330	13184	61990		35846	23164	9216		54423	46454	38412			16	94802	57347.3	19041	28501.3	22742	46429.7		16	85517.3	61391.7	24163	17033.7	32740.7	40290
	Average	108021	76738.9	64066.2	50405.4	54007.6	52423.2		27730.1	20353	28089.6		16876.2	18971.4	26606.3		39626.2	36807.1	43400.3		40226.8	45672.7	50118.4			Average	82941.9	52278.7	25390.9	20818	39944.6	45339.3		17	58347	44826.3	17284.7	20910.7	28502	35702.7
																																		Average	85902.4	53217.5	25085.5	23383.1	39270.1	79124.4
	Lidocaine in CA1
		Conditioning							Reactivation				Test 1				Test 2				Test 3
	Mouse #	1min	2min	3min	4min	5min	6min		1min	2min	3min		1min	2min	3min		1min	2min	3min		1min	2min	3min
	1	78950	80116	102694	75179	95725	49225		22891	19182	34351		21703	29658	63524		34601	49343	76522		66394	82804	79865
	2	108373	107933	88828	57421	65844	56107		55042	21359	24204		27315	15738	8521		54821	68051	50973		118203	93177	100647
	3	162649	98058	75062	66557	41858	54496		8250	25825	28781		9594	10996	24814		37379	49385	47119		53610	41093	70352
	4	176147	118292	70299	89889	68025	63363		25545	9522	18616		17904	15952	36493		36757	26890	37527		123738	103882	100653
	5	120455	114288	129759	103790	70799	65513		8931	26420	24318		23865	35416	47364		29005	18348	20834		82252	83265	67847
	6	110083	95929	42742	33993	38862	41323		36152	13445	25272		22223	24589	11881		31425	28576	37928		72428	101851	137879
	7	64383	42156	45204	29109	32685	42333		23481	31304	34592		17669	17178	26096		46081	40237	11423		100406	70483	128931
	8	97456	77775	56080	62988	45023	46071		39800	7238	29459		28697	12738	14910		31332	30434	47673		51314	44020	59869
	9	57830	19537	29250	39379	33322	42344		15565	15426	17105		23713	12612	29063		26370	30999	45713		77677	104134	96762
	10	144656	89087	65829	57846	65057	52125		39287	27678	33289		35894	32179	39338		53552	50671	53334		117637	121588	69174
	11	85847	68581	55246	35072	46051	52331		20163	38101	20743		14491	10729	15615		18581	16095	61674		195562	80257	107199
	12	108635	70970	67489	35120	36104	39548		25058	23914	16358		16462	23642	33972		47895	53459	67149		107833	77384	86866
	13	124514	101689	118798	76445	32644	23443		39729	39089	22892		30293	16222	38643		57516	67421	72358		72113	94697	67407
	14	88741	62267	77153	60613	62351	52756		54268	28129	26320		40764	21028	34822		30184	23331	28852		53332	65974	63407
	15	98216	69780	81605	47215	63840	45652		17813	15079	25029		18594	11484	14308		18795	20691	31742		32069	52247	29084
	16	81603	81467	93482	67662	62606	53907		16782	31246	24461		15633	14155	21313		32408	27912	37902		35797	46863	38210
	17	69452	50368	55221	43304	51222	39953		12146	4047	35661		24061	24039	14632		36566	25282	23658		37905	34901	34302
	Average	104588	79311.4	73808.3	57740.1	53648.1	48264.1		27111.9	22176.7	25967.7		22875	19315	27959.4		36662.8	36889.7	44257.7		82251.2	76389.4	78732.6

## Sheet: Fig.5d; Freezing
	Fig.5d; Freezing (%)
	Vehicle in BLA
		Conditioning					reactivation					Test 1					Test 2
	Mouse #	1.2 min	3,4 min	5,6 min	Average		1 min	2 min	3 min	Average		1 min	2 min	3 min	Average		1 min	2 min	3 min	Average
	1	7.5	6.2	15.5	9.73333		34.2	58.8	25.2	39.4		27.2	39.5	35.5	34.0667		28.3	9.8	9.8	15.9667
	2	22.9	25	26.1	24.6667		81.7	38.3	54	58		32.3	27.7	47.8	35.9333		32.2	25	17.8	25
	3	0.9	19.9	21.1	13.9667		34.8	38.2	19.5	30.8333		34.8	80.3	42.2	52.4333		13.3	28.7	8.8	16.9333
	4	6.8	7	9.5	7.76667		71.5	23.8	26	40.4333		39.2	38.7	54.3	44.0667		37.7	26	25	29.5667
	5	14.8	16.9	13.9	15.2		55.3	81	39.3	58.5333		30.2	83.2	42.3	51.9		20.5	66.7	32.8	40
	6	1.2	12.7	5.6	6.5		47.7	51	52.3	50.3333		54.8	89.3	63.2	69.1		20	17.2	8.5	15.2333
	7	9.3	25.1	40.3	24.9		53.2	71.5	34.8	53.1667		52	77.5	47.3	58.9333		11	22	12.2	15.0667
	8	36.8	18.4	22.2	25.8		44.8	62.7	58.8	55.4333		29	69.2	25	41.0667		28.3	43.5	4.3	25.3667
	9	13.2	14.9	21.9	16.6667		55.5	23.7	52	43.7333		19.8	63.5	29.8	37.7		8.7	6	8.3	7.66667
	10	1	2.6	11.3	4.96667		19.5	41.8	43.5	34.9333		18.7	37	89	48.2333		22.8	13.3	0	12.0333
	11	6.7	10.8	12.2	9.9		49.8	61.5	79	63.4333		71.2	86.5	44.8	67.5		75.5	29.7	33.5	46.2333
	12	3.8	9	10.1	7.63333		61.3	71.7	47	60		70.2	84	8.2	54.1333		17.3	40.7	10	22.6667
	13	13.8	28.8	22.2	21.6		79.3	63.8	29.8	57.6333		61.7	61.7	69.2	64.2		20.3	26.7	22.8	23.2667
	Average	10.6692	15.1769	17.8385	14.5615		52.9692	52.9077	43.1692	49.6821		41.6231	64.4692	46.0462	50.7128		25.8385	27.3308	14.9077	22.6923
	Lidocaine in BLA
		Conditioning					reactivation					Test 1					Test 2
		1.2 min	3,4 min	5,6 min	Average		1 min	2 min	3 min	Average		1 min	2 min	3 min	Average		1 min	2 min	3 min	Average
	1	11.9	12.3	10.6	11.6		48	28.3	52.8	43.0333		33.5	69	28.2	43.5667		22.8	16	13.2	17.3333
	2	2.5	3.1	17.9	7.83333		64.8	83.5	57	68.4333		80.3	33.2	44.3	52.6		49.5	22.5	40.7	37.5667
	3	9.4	23.2	16.7	16.4333		41.3	57.5	59.7	52.8333		87	30.8	68.7	62.1667		28.2	12.7	32.2	24.3667
	4	0	5	28.1	11.0333		51.7	61.3	23	45.3333		14.3	56.2	13.8	28.1		12.7	47.7	12	24.1333
	5	1.2	6.4	8.3	5.3		32.3	59.5	19.2	37		47.7	22.3	30.8	33.6		18	20.3	4.2	14.1667
	6	0.8	14.2	19.8	11.6		55.3	16.2	62.5	44.6667		40.3	26	36.2	34.1667		38.7	3.2	32	24.6333
	7	1.1	4	2.4	2.5		26	27.5	37.2	30.2333		26.5	44.3	30.5	33.7667		43.2	39.5	19.8	34.1667
	8	3.3	21.3	31.1	18.5667		67.7	41.2	53.5	54.1333		69.5	66.7	30.7	55.6333		6.8	49.8	20.7	25.7667
	9	6.2	30.6	14	16.9333		66.8	75.5	69.8	70.7		47.2	41.2	13.5	33.9667		30	0.8	17.8	16.2
	10	9	29.1	20.8	19.6333		57.3	54.2	42	51.1667		46.3	61.7	83.7	63.9		32.8	27	15.2	25
	11	2.7	18.2	28.3	16.4		33.8	33.5	33.8	33.7		55	57.5	43.7	52.0667		33.8	2.2	33.3	23.1
	12	7	15.2	17.1	13.1		38.2	57.5	25.7	40.4667		55.5	23.7	38.5	39.2333		19.5	26.8	11.8	19.3667
	13	7.5	37.2	30.6	25.1		47.3	44	62.5	51.2667		53.2	66.7	15.8	45.2333		38.8	13.3	25.5	25.8667
	Average	4.81538	16.9077	18.9	13.541		48.5	49.2077	46.0538	47.9205		50.4846	46.1	36.8	44.4615		28.8308	21.6769	21.4154	23.9744

## Sheet: Fig.5d; Social interaction
		Fig. 5d; Social interaction
		Interaction time								Latency to first interaction
		Vehicle in BLA								Mouse #	Vehicle in BLA	Lidocaine in BLA
			interaction time							1	43.23	31.54
		Mouse #	1min	2min	3min	4min	5min			2	23.05	12.17
		1	16.37	41.91	28.95	36.14	29.2			3	156.69	7.81
		2	36.11	34.56	44.84	42.7	44.79			4	99.61	36.95
		3	0	0	18.79	23.43	13.21			5	7.92	35.5
		4	0	19.28	31.78	33.24	42.01			6	62.46	17.69
		5	33.83	30.72	29.99	41.26	32.9			7	186.24	19.96
		6	0	35.71	41.69	29.6	27.52			8	75.1	16.59
		7	0	0	0	43.44	23.55			9	18.01	22.47
		8	0	37.396	35.69	35.38	30.04			10	6.11	5.36
		9	39.85	30.44	43.34	17.14	23.73			11	22.11	8.15
		10	36.79	26.39	23.86	31.48	27.5			12	200.45	30.57
		11	37.41	50.48	35.93	41.99	42.09			13	108.21	16.01
		12	0	0	0	35.72	45.33			Average	77.63	20.0592
		13	0	11.04	50.83	48.16	30.78
		Average	15.4123	24.4558	29.6685	35.36	31.7423
		Lidocaine in BLA
			interaction time
		Mouse #	1min	2min	3min	4min	5min
		1	25.98	41.15	39.82	30.86	19.21
		2	36.39	42.88	39.02	44.03	10.18
		3	44.7	35.38	41.69	31.52	33.23
		4	22.49	42.79	32.54	37.08	28.84
		5	22.61	37.12	29.26	39.26	40.59
		6	28.26	40.57	43.09	50.42	33.8
		7	34.18	33.36	36.19	39.31	39.29
		8	36.9	43.52	25.93	35.95	43.43
		9	15.73	0	13.21	41.37	15.67
		10	53.28	32.99	43.01	38.67	46.24
		11	40.74	33.17	21.39	45.11	37.38
		12	28.2	39.75	35.63	43.29	52.12
		13	33.56	41.97	43.6	50.85	51.18
		Average	32.54	35.7423	34.1831	40.5938	34.7046
