# Supplementary material for: A cortical cell ensemble in the posterior parietal cortex controls past experience-dependent memory updating
Source: Nat Commun. 2022 Jan 11;13:41. doi: 10.1038/s41467-021-27763-x (PMC8752845; doi:10.1038/s41467-021-27763-x)
Supplement: Supplementary file 4 — Source Data [file 41467_2021_27763_MOESM4_ESM.zip › 06. Source Data Fig.6.xlsx]

## Sheet: Fig.6b
	Fig.6b; c-Fos-positive cells in BLA and ACC
	# of c-Fos positive cells in BLA					Average
	Slide #	ArchT-Light OFF	ArchT-Light ON	EYFP-Light ON		Mouse #	ArchT-Light OFF	ArchT-Light ON	EYFP-Light ON
	1-1	19	3	15		1	18	4.66667	16.6667
	1-2	9	5	16		2	17.6667	3.33333	26.6667
	1-3	26	6	19		3	28	9.33333	10.3333
	2-1	15	3	28		4	22	9	23.3333
	2-2	18	4	25		5	24	6.66667	19.3333
	2-3	20	3	27		6	15	12.3333	12.3333
	3-1	36	8	9		7	31.3333	16.3333	29
	3-2	20	12	12		8	20.6667	9.33333	33
	3-3	28	8	10		9	15	12.6667	18.3333
	4-1	20	8	18		10		7	13.3333
	4-2	22	8	27		11		18.3333	19.6667
	4-3	24	11	25		12			15.3333
	5-1	32	7	27		average	21.2963	9.90909	19.7778
	5-2	29	10	18
	5-3	11	3	13
	6-1	17	11	13
	6-2	18	17	14
	6-3	10	9	10
	7-1	31	16	32
	7-2	36	14	30
	7-3	27	19	25
	8-1	21	9	29
	8-2	23	13	33
	8-3	18	6	37
	9-1	15	16	19
	9-2	14	12	22
	9-3	16	10	14
	10-1		7	15
	10-2		9	12
	10-3		5	13
	11-1		18	20
	11-2		20	21
	11-3		17	18
	12-1			8
	12-2			20
	12-3			18
	# of c-Fos positive cells in ACC					Average
	Slide #	ArchT-Light OFF	ArchT-Light ON	EYFP-Light ON		Mouse #	ArchT-Light OFF	ArchT-Light ON	EYFP-Light ON
	1-1	24	9	16		1	25.3333	9.33333	15.3333
	1-2	30	7	18		2	33	4	12.3333
	1-3	22	12	12		3	17	8	3
	2-1	33	5	13		4	17.6667	5.33333	30.3333
	2-2	36	6	11		5	21	3.66667	12
	2-3	30	1	13		6	12.3333	10.6667	13.6667
	3-1	14	9	1		7	30	11.6667	24.6667
	3-2	24	4	3		8	33	7.66667	27.3333
	3-3	13	11	5		9	19.6667	5.66667	17.6667
	4-1	13	8	27		10		14.6667	21
	4-2	22	4	30		11		11	12.3333
	4-3	18	4	34		12			24.6667
	5-1	23	3	9		average	23.2222	8.33333	17.8611
	5-2	20	7	11
	5-3	20	1	16
	6-1	16	13	16
	6-2	10	10	13
	6-3	11	9	12
	7-1	34	11	27
	7-2	27	12	25
	7-3	29	12	22
	8-1	33	4	29
	8-2	41	9	29
	8-3	25	10	24
	9-1	21	5	17
	9-2	18	3	16
	9-3	20	9	20
	10-1		13	20
	10-2		21	18
	10-3		10	25
	11-1		10	7
	11-2		11	15
	11-3		12	15
	12-1			28
	12-2			20
	12-3			26

## Sheet: Fig.6d
	Fig.6d; c-Fos-positive cells in BLA and ACC
	# of c-Fos positive cells in BLA					Average
	Slide #	ArchT-Light OFF	ArchT-Light ON	EYFP-Light ON		Mouse #	ArchT-Light OFF	ArchT-Light ON	EYFP-Light ON
	1-1	3	19	7		1	4.33333	13.6667	5.66667
	1-2	6	8	4		2	7	26.3333	1.33333
	1-3	4	14	6		3	12.3333	11.6667	6.33333
	2-1	6	22	0		4	6.66667	18.6667	2
	2-2	7	33	2		5	8	16	3.33333
	2-3	8	24	2		6	6	13.3333	4
	3-1	8	15	8		7	5.66667	14	5
	3-2	14	14	6		8	5.33333	15.3333
	3-3	15	6	5		9	3	9.33333
	4-1	8	16	2		10	7.66667	7.33333
	4-2	7	14	2		11	5.33333	13.6667
	4-3	5	26	2		12		19.6667
	5-1	8	16	6		average	6.48485	14.9167	3.95238
	5-2	6	22	2
	5-3	10	10	2
	6-1	6	8	3
	6-2	9	18	5
	6-3	3	14	4
	7-1	6	18	8
	7-2	6	17	5
	7-3	5	7	2
	8-1	6	12
	8-2	5	16
	8-3	5	18
	9-1	2	12
	9-2	2	8
	9-3	5	8
	10-1	7	6
	10-2	9	8
	10-3	7	8
	11-1	5	16
	11-2	4	14
	11-3	7	11
	12-1		18
	12-2		24
	12-3		17
	# of c-Fos positive cells in ACC					Average
	Slide #	ArchT-Light OFF	ArchT-Light ON	EYFP-Light ON		Mouse #	ArchT-Light OFF	ArchT-Light ON	EYFP-Light ON
	1-1	2	9	0		1	2	6.33333	0.666667
	1-2	2	7	1		2	5	28.6667	8.66667
	1-3	2	3	1		3	7.66667	7	11.3333
	2-1	5	27	9		4	2.66667	16.6667	4.66667
	2-2	4	29	10		5	8.66667	14.3333	6
	2-3	6	30	7		6	6.66667	2.33333	6.33333
	3-1	6	10	13		7	6.66667	13.6667	3.33333
	3-2	9	4	12		8	5.66667	20.3333
	3-3	8	7	9		9	8	16
	4-1	3	14	4		10	5.33333	16.3333
	4-2	3	18	3		11	3.66667	26.6667
	4-3	2	18	7		12		21
	5-1	8	15	7		average	5.63636	15.7778	5.85714
	5-2	9	15	3
	5-3	9	13	8
	6-1	7	3	7
	6-2	7	1	6
	6-3	6	3	6
	7-1	10	14	4
	7-2	4	9	3
	7-3	6	18	3
	8-1	6	18
	8-2	8	21
	8-3	3	22
	9-1	7	16
	9-2	5	10
	9-3	12	22
	10-1	8	17
	10-2	4	18
	10-3	4	14
	11-1	3	32
	11-2	4	26
	11-3	4	22
	12-1		19
	12-2		21
	12-3		23

## Sheet: Fig.6f
	Fig.6f; c-Fos-positive cells in BLA and ACC
	# of c-Fos positive cells in BLA					Average
	Slide #	ArchT-Light OFF	ArchT-Light ON	EYFP-Light ON		Mouse #	ArchT-Light OFF	ArchT-Light ON	EYFP-Light ON
	1-1	20	6	8		1	23.3333	7.66667	10.6667
	1-2	29	11	13		2	27.6667	19.6667	19.3333
	1-3	21	6	11		3	13.6667	12.3333	18.3333
	2-1	33	19	23		4	29.6667	9	23.3333
	2-2	25	20	23		5	20.3333	15.6667	25
	2-3	25	20	12		6	20.3333	10	30
	3-1	10	14	17		7	14	12	13.6667
	3-2	14	14	21		8	31	12.6667	16.3333
	3-3	17	9	17		9	20.3333	17.3333	14.6667
	4-1	31	9	21		10	23.3333	6	23.3333
	4-2	32	11	20		11	23.6667	13	22.3333
	4-3	26	7	29		12			16.6667
	5-1	24	20	30		13			21.6667
	5-2	20	15	21		average	22.4848	12.303	19.641
	5-3	17	12	24
	6-1	16	8	34
	6-2	19	14	32
	6-3	26	8	24
	7-1	18	13	13
	7-2	12	11	12
	7-3	12	12	16
	8-1	35	12	18
	8-2	26	11	17
	8-3	32	15	14
	9-1	19	18	10
	9-2	24	19	17
	9-3	18	15	17
	10-1	20	5	20
	10-2	22	7	28
	10-3	28	6	22
	11-1	23	11	21
	11-2	21	14	22
	11-3	27	14	24
	12-1			14
	12-2			19
	12-3			17
	13-1			18
	13-2			20
	13-3			27
	# of c-Fos positive cells in ACC					Average
	Slide #	ArchT-Light OFF	ArchT-Light ON	EYFP-Light ON		Mouse #	ArchT-Light OFF	ArchT-Light ON	EYFP-Light ON
	1-1	8	1	16		1	8	1.66667	15.3333
	1-2	10	3	12		2	12.3333	5	8
	1-3	6	1	18		3	8	3.66667	5.66667
	2-1	12	6	6		4	13.3333	6.33333	12.3333
	2-2	10	6	10		5	5.66667	3.66667	16
	2-3	15	3	8		6	7.66667	4	15.6667
	3-1	7	6	8		7	28.3333	3.66667	26.6667
	3-2	11	2	5		8	29	21.6667	19.3333
	3-3	6	3	4		9	27	22.3333	15.3333
	4-1	14	8	11		10	28	2.66667	27.6667
	4-2	11	8	12		11	18	9.33333	19
	4-3	15	3	14		12			16.3333
	5-1	6	1	18		13			15.6667
	5-2	7	4	19		average	16.8485	7.63636	16.3846
	5-3	4	6	11
	6-1	8	3	15
	6-2	10	5	18
	6-3	5	4	14
	7-1	28	2	28
	7-2	22	3	23
	7-3	35	6	29
	8-1	31	19	13
	8-2	30	20	16
	8-3	26	26	29
	9-1	30	25	18
	9-2	15	20	15
	9-3	36	22	13
	10-1	28	0	25
	10-2	26	2	30
	10-3	30	6	28
	11-1	13	13	21
	11-2	25	8	18
	11-3	16	7	18
	12-1			11
	12-2			23
	12-3			15
	13-1			19
	13-2			15
	13-3			13
