# Supplementary material for: A cortical cell ensemble in the posterior parietal cortex controls past experience-dependent memory updating
Source: Nat Commun. 2022 Jan 11;13:41. doi: 10.1038/s41467-021-27763-x (PMC8752845; doi:10.1038/s41467-021-27763-x)
Supplement: Supplementary file 4 — Source Data [file 41467_2021_27763_MOESM4_ESM.zip › 07. Source Data Fig.7.xlsx]

## Sheet: Fig.7c
		Fig.7c; Freezing (%)
		Light OFF
		Conditioning						Test
		Mouse #	1.2min	3.4min	5.6min	average		Mouse #	1min	2min	3min	average
		1	9.7	6.8	17.3	11.2667		1	48	61.8	53	54.2667
		2	3.8	5.6	0.9	3.43333		2	53.3	42.7	33	43
		3	2.6	8.4	5.8	5.6		3	62.3	92.7	51.5	68.8333
		4	3.8	5.6	0.9	3.43333		4	36.2	58.5	23.3	39.3333
		5	8.6	4.5	4.5	5.86667		5	49.3	63	49.2	53.8333
		6	18.2	19.5	19.6	19.1		6	64.5	64.8	52.7	60.6667
		7	8.1	12.6	23.7	14.8		7	54.8	46	21.7	40.8333
		8	6.1	15.3	12.1	11.1667		8	60.2	88.3	34	60.8333
		9	5.3	10.3	17.8	11.1333		9	51.8	62.7	3.5	39.3333
		10	11.3	11.2	9	10.5		10	51	83.3	35.3	56.5333
		11	2	15.2	13.8	10.3333		11	65.7	57.2	74.5	65.8
		12	5	29.8	3.5	12.7667		12	55.5	74.7	70.7	66.9667
		Average	7.04167	12.0667	10.7417	9.95		Average	54.3833	66.3083	41.8667	54.1861
		Light ON
		Conditioning						Test
		Mouse #	1.2min	3.4min	5.6min	average		Mouse #	1min	2min	3min	average
		1	9.7	14.2	13.2	12.3667		1	58.7	33	20.5	37.4
		2	6.2	7.9	18.8	10.9667		2	34.2	18.8	9.2	20.7333
		3	0.8	9.8	14.3	8.3		3	20.7	18.5	5.2	14.8
		4	4.9	16.4	8.4	9.9		4	29.7	67	1.7	32.8
		5	18.2	13.2	26.8	19.4		5	18.2	13.2	26.8	19.4
		6	8.4	22.9	8.1	13.1333		6	57	25	84	55.3333
		7	15.5	6.1	1.8	7.8		7	64.7	74.8	27.7	55.7333
		8	17.3	15.6	21.8	18.2333		8	41.7	44.3	30.3	38.7667
		9	1.1	14.9	7.8	7.93333		9	7	38.2	22.2	22.4667
		10	2.3	1.6	1.9	1.93333		10	0	4.2	4.7	2.96667
		11	20.7	19.2	7.2	15.7		11	71.7	64.2	44.7	60.2
		12	8.6	14.2	22.7	15.1667		12	49.7	24.8	33.7	36.0667
		13	5.2	25.6	23.2	18		13	52.8	25.8	21.3	33.3
		Average	9.14615	13.9692	13.5385	12.2179		Average	38.9308	34.7538	25.5385	33.0744

## Sheet: Fig.7d
	Fig.7d; c-Fos-positive cells in BLA and ACC
	# of c-Fos positive cells in BLA				Average				# of c-Fos positive cells in ACC				Average
	Slide #	Light OFF	Light ON		Mouse #	Light OFF	Light ON		Slide #	Light OFF	Light ON		Mouse #	Light OFF	Light ON
	1-1	35	13		1	39.3333	15.3333		1-1	63	10		1	64	10
	1-2	40	17		2	28.6667	11.6667		1-2	58	9		2	28	12.3333
	1-3	43	16		3	27.6667	8.33333		1-3	71	11		3	54	14.3333
	2-1	38	10		4	32	7.33333		2-1	21	14		4	33	18
	2-2	28	12		5	27.6667	17		2-2	30	16		5	29.3333	16
	2-3	20	13		6	31	11.6667		2-3	33	7		6	49.3333	13.6667
	3-1	31	9		7	29.6667	7.66667		3-1	51	11		7	62.6667	5.33333
	3-2	30	6		8	38	14		3-2	58	17		8	39.6667	16
	3-3	22	10		9	29	18		3-3	53	15		9	31.6667	13.6667
	4-1	28	5		10	23	14.6667		4-1	32	21		10	54.3333	13.6667
	4-2	35	9		11	31	6.33333		4-2	28	18		11	46.6667	18.6667
	4-3	33	8		12	19.3333	6.33333		4-3	39	15		12	42	9
	5-1	18	18		13		6		5-1	27	15		13		4.66667
	5-2	33	15		average	29.6944	11.1026		5-2	28	17		average	44.5556	12.7179
	5-3	32	18						5-3	33	16
	6-1	37	16						6-1	50	14
	6-2	29	10						6-2	55	19
	6-3	27	9						6-3	43	8
	7-1	26	7						7-1	58	5
	7-2	30	7						7-2	61	8
	7-3	33	9						7-3	69	3
	8-1	34	11						8-1	47	18
	8-2	41	14						8-2	39	12
	8-3	39	17						8-3	33	18
	9-1	38	20						9-1	32	18
	9-2	22	18						9-2	30	10
	9-3	27	16						9-3	33	13
	10-1	20	19						10-1	62	17
	10-2	28	14						10-2	50	10
	10-3	21	11						10-3	51	14
	11-1	22	5						11-1	49	13
	11-2	37	8						11-2	51	21
	11-3	34	6						11-3	40	22
	12-1	30	9						12-1	50	15
	12-2	12	4						12-2	37	4
	12-3	16	6						12-3	39	8
	13-1		7						13-1		8
	13-2		6						13-2		4
	13-3		5						13-3		2
