# Supplementary material for: A cortical cell ensemble in the posterior parietal cortex controls past experience-dependent memory updating
Source: Nat Commun. 2022 Jan 11;13:41. doi: 10.1038/s41467-021-27763-x (PMC8752845; doi:10.1038/s41467-021-27763-x)
Supplement: Supplementary file 4 — Source Data [file 41467_2021_27763_MOESM4_ESM.zip › 08. Source Data Supplementary Fig.1.xlsx]

## Sheet: Supplementary Fig.1
		Supplementary Fig.1; Arc-positive cells in several brain region
		BLA
			Unpaired			Paired					Unpaired			Paired
		Mouse-Slide #	Cyto	Nuc	Cyto/Nuc	Cyto	Nuc	Cyto/Nuc		Mouse #	Cyto	Nuc	Cyto/Nuc	Cyto	Nuc	Cyto/Nuc
		1-1	11	7	4	9	6	5		1	12.3333	9.66667	4.66667	15.6667	10.3333	8.33333
		1-2	11	10	3	16	10	8		2	10.6667	6.66667	3	18	9	7.33333
		1-3	15	12	7	22	15	12		3	12.6667	9	3.33333	12	9	6.66667
		2-1	13	7	2	21	10	8		Average	11.8889	8.44444	3.66667	15.2222	9.44444	7.44444
		2-2	9	6	3	16	8	6
		2-3	10	7	4	17	9	8
		3-1	17	13	4	10	13	8
		3-2	8	5	1	15	8	7
		3-3	13	9	5	11	6	5
		Average	11.8889	8.44444	3.66667	15.2222	9.44444	7.44444
		CA1
			Unpaired			Paired					Unpaired			Paired
		Mouse-Slide #	Cyto	Nuc	Cyto/Nuc	Cyto	Nuc	Cyto/Nuc		Mouse #	Cyto	Nuc	Cyto/Nuc	Cyto	Nuc	Cyto/Nuc
		1-1	29	10	7	30	13	11		1	34.3333	11	7.33333	36.3333	14.3333	13
		1-2	31	8	5	41	15	17		2	25.3333	13.3333	7.66667	30.6667	16.3333	13.6667
		1-3	43	15	10	38	15	11		3	26.3333	14.6667	7	29.6667	19.3333	14.6667
		2-1	23	15	9	28	16	13		Average	28.6667	13	7.33333	32.2222	16.6667	13.7778
		2-2	26	14	8	33	13	10
		2-3	27	11	6	31	20	18
		3-1	24	16	8	28	16	10
		3-2	30	14	5	31	20	18
		3-3	25	14	8	30	22	16
		Average	28.6667	13	7.33333	32.2222	16.6667	13.7778
		Entorhinal cortex
			Unpaired			Paired					Unpaired			Paired
		Mouse-Slide #	Cyto	Nuc	Cyto/Nuc	Cyto	Nuc	Cyto/Nuc		Mouse #	Cyto	Nuc	Cyto/Nuc	Cyto	Nuc	Cyto/Nuc
		1-1	25	9	7	27	16	15		1	22	12	7.33333	29	15.6667	14
		1-2	23	11	8	25	15	12		2	23.3333	9.33333	6.33333	29	16.6667	11.3333
		1-3	18	16	7	35	16	15		3	22.3333	13	5.66667	24.3333	13.3333	15.6667
		2-1	24	12	9	30	19	8		Average	22.5556	11.4444	6.44444	27.4444	15.2222	13.6667
		2-2	22	7	5	26	13	11
		2-3	24	9	5	31	18	15
		3-1	26	17	8	30	12	17
		3-2	20	11	5	21	18	16
		3-3	21	11	4	22	10	14
		Average	22.5556	11.4444	6.44444	27.4444	15.2222	13.6667
		Piriform cortex
			Unpaired			Paired					Unpaired			Paired
		Mouse-Slide #	Cyto	Nuc	Cyto/Nuc	Cyto	Nuc	Cyto/Nuc		Mouse #	Cyto	Nuc	Cyto/Nuc	Cyto	Nuc	Cyto/Nuc
		1-1	12	7	5	12	13	6		1	11.6667	7.33333	5.33333	11	14.3333	6.66667
		1-2	15	7	6	8	13	7		2	14	5.33333	3	14.3333	7.33333	5.33333
		1-3	8	8	5	13	17	7		3	10	7.33333	3.33333	15.6667	9.33333	6.66667
		2-1	17	7	4	16	9	8		Average	11.8889	6.66667	3.88889	13.6667	10.3333	6.22222
		2-2	13	5	3	14	7	4
		2-3	12	4	2	13	6	4
		3-1	8	8	4	15	12	8
		3-2	10	5	2	18	8	6
		3-3	12	9	4	14	8	6
		Average	11.8889	6.66667	3.88889	13.6667	10.3333	6.22222
		PFC
			Unpaired			Paired					Unpaired			Paired
		Mouse-Slide #	Cyto	Nuc	Cyto/Nuc	Cyto	Nuc	Cyto/Nuc		Mouse #	Cyto	Nuc	Cyto/Nuc	Cyto	Nuc	Cyto/Nuc
		1-1	32	14	10	34	22	18		1	22	10.6667	7.66667	27.3333	16	12.3333
		1-2	16	8	6	23	16	12		2	17.3333	7.33333	5.66667	28	13.3333	10.3333
		1-3	18	10	7	25	10	7		3	21.3333	7.33333	3.66667	24.6667	10.3333	12.3333
		2-1	19	9	7	27	13	10		Average	20.2222	8.44444	5.66667	26.6667	13.2222	11.6667
		2-2	21	7	5	23	9	6
		2-3	12	6	5	34	18	15
		3-1	18	9	4	21	13	10
		3-2	16	6	2	34	6	18
		3-3	30	7	5	19	12	9
		Average	20.2222	8.44444	5.66667	26.6667	13.2222	11.6667
		ACC
			Unpaired			Paired					Unpaired			Paired
		Mouse-Slide #	Cyto	Nuc	Cyto/Nuc	Cyto	Nuc	Cyto/Nuc		Mouse #	Cyto	Nuc	Cyto/Nuc	Cyto	Nuc	Cyto/Nuc
		1-1	16	3	5	16	7	10		1	11.6667	5.33333	3.66667	14.6667	6.33333	7.66667
		1-2	10	8	3	12	5	5		2	11	6.33333	2	16.3333	7.33333	6.66667
		1-3	9	5	3	16	7	8		3	11.3333	5.66667	3.66667	14.6667	8.66667	6.66667
		2-1	11	5	2	16	8	8		Average	11.3333	5.77778	3.11111	15.2222	7.44444	7
		2-2	12	7	1	15	8	6
		2-3	10	7	3	18	6	6
		3-1	11	6	4	12	9	5
		3-2	12	6	3	15	7	7
		3-3	11	5	4	17	10	8
		Average	11.3333	5.77778	3.11111	15.2222	7.44444	7
		Ectorhinal cortex
			Unpaired			Paired					Unpaired			Paired
		Mouse-Slide #	Cyto	Nuc	Cyto/Nuc	Cyto	Nuc	Cyto/Nuc		Mouse #	Cyto	Nuc	Cyto/Nuc	Cyto	Nuc	Cyto/Nuc
		1-1	35	13	10	32	20	15		1	32.6667	13.3333	9.33333	33.6667	19	13
		1-2	37	16	10	34	17	10		2	22.3333	10.6667	8	22.3333	7.66667	6
		1-3	26	11	8	35	20	14		3	23.6667	9	5.66667	28.6667	11.6667	8
		2-1	20	10	8	16	5	5		Average	26.2222	11	7.66667	28.2222	12.7778	9
		2-2	26	12	9	24	10	8
		2-3	21	10	7	27	8	5
		3-1	30	7	5	29	12	9
		3-2	17	9	5	32	15	11
		3-3	24	11	7	25	8	4
		Average	26.2222	11	7.66667	28.2222	12.7778	9
		Visual cortex
			Unpaired			Paired					Unpaired			Paired
		Mouse-Slide #	Cyto	Nuc	Cyto/Nuc	Cyto	Nuc	Cyto/Nuc		Mouse #	Cyto	Nuc	Cyto/Nuc	Cyto	Nuc	Cyto/Nuc
		1-1	39	5	4	42	12	9		1	29.6667	5.66667	3.66667	47.6667	15.6667	13
		1-2	33	6	4	58	15	14		2	48.6667	23.3333	14	52	24	18.6667
		1-3	17	6	3	43	20	16		3	45.3333	14	8.33333	50.3333	22	16.3333
		2-1	58	26	18	55	23	20		Average	41.2222	14.3333	8.66667	50	20.5556	16
		2-2	43	21	13	47	25	17
		2-3	45	23	11	54	24	19
		3-1	45	14	9	50	18	17
		3-2	47	12	5	44	23	20
		3-3	44	16	11	57	25	12
		Average	41.2222	14.3333	8.66667	50	20.5556	16
		Sensory cortex
			Unpaired			Paired					Unpaired			Paired
		Mouse-Slide #	Cyto	Nuc	Cyto/Nuc	Cyto	Nuc	Cyto/Nuc		Mouse #	Cyto	Nuc	Cyto/Nuc	Cyto	Nuc	Cyto/Nuc
		1-1	33	7	6	55	12	12		1	32.6667	9	7	50.6667	10	9.33333
		1-2	25	7	5	53	10	9		2	29.3333	11	9.33333	43.3333	14.3333	13
		1-3	40	13	10	44	8	7		3	49	14.3333	11	46.6667	21.3333	17.6667
		2-1	24	12	11	37	16	15		Average	37	11.4444	9.11111	46.8889	15.2222	13.3333
		2-2	38	13	10	49	15	13
		2-3	26	8	7	44	12	11
		3-1	54	10	8	54	21	20
		3-2	41	15	12	52	18	15
		3-3	52	18	13	34	25	18
		Average	37	11.4444	9.11111	46.8889	15.2222	13.3333
		Retrosplenial coretx
			Unpaired			Paired					Unpaired			Paired
		Mouse-Slide #	Cyto	Nuc	Cyto/Nuc	Cyto	Nuc	Cyto/Nuc		Mouse #	Cyto	Nuc	Cyto/Nuc	Cyto	Nuc	Cyto/Nuc
		1-1	12	8	6	19	2	2		1	15	7.33333	5.33333	21.3333	3.33333	3
		1-2	16	7	5	24	3	3		2	26	12.3333	10	21	6	4.66667
		1-3	17	7	5	21	5	4		3	26	7.33333	5.66667	34.6667	7.66667	7
		2-1	27	18	14	18	5	5		Average	22.3333	9	7	25.6667	5.66667	4.88889
		2-2	24	11	10	20	6	3
		2-3	27	8	6	25	7	6
		3-1	30	8	7	35	10	10
		3-2	23	7	6	35	6	5
		3-3	25	7	4	34	7	6
		Average	22.3333	9	7	25.6667	5.66667	4.88889
