# Supplementary material for: A cortical cell ensemble in the posterior parietal cortex controls past experience-dependent memory updating
Source: Nat Commun. 2022 Jan 11;13:41. doi: 10.1038/s41467-021-27763-x (PMC8752845; doi:10.1038/s41467-021-27763-x)
Supplement: Supplementary file 4 — Source Data [file 41467_2021_27763_MOESM4_ESM.zip › 11. Source Data Supplementary Fig.4.xlsx]

## Sheet: Supplementary Fig.4
		Supplementary Fig.4; zif268-positive cells in PPC
		zif268 positive cells						DAPI
			OFF-Dox	OFF-Dox	ON-Dox	OFF-Dox			OFF-Dox	OFF-Dox	ON-Dox	OFF-Dox
			ArcT-Light OFF	ArcT-Light ON	ArcT-Light ON	EYFP-Light ON			ArcT-Light OFF	ArcT-Light ON	ArcT-Light ON	EYFP-Light ON
		1	51	27	69	107		1	170	178	210	196
		2	63	18	78	66		2	173	156	183	159
		3	76	32	58	55		3	186	157	204	190
		4	92	19	64	93		4	196	190	184	220
		5	49	33	81	86		5	156	163	158	169
		6	77	15	49	60		6	177	206	201	161
		average	68	24	66.5	77.8333		average	176.333	175	190	182.5
		zif268/DAPI
			OFF-Dox	OFF-Dox	ON-Dox	OFF-Dox
			ArcT-Light OFF	ArcT-Light ON	ArcT-Light ON	EYFP-Light ON
		1	30	15.1685	32.8571	54.5918
		2	36.4162	11.5385	42.623	41.5094
		3	40.8602	20.3822	28.4314	28.9474
		4	46.9388	10	34.7826	42.2727
		5	31.4103	20.2454	51.2658	50.8876
		6	43.5028	7.28155	24.3781	37.2671
		average	38.188	14.1027	35.723	42.5793
