# Supplementary material for: A cortical cell ensemble in the posterior parietal cortex controls past experience-dependent memory updating
Source: Nat Commun. 2022 Jan 11;13:41. doi: 10.1038/s41467-021-27763-x (PMC8752845; doi:10.1038/s41467-021-27763-x)
Supplement: Supplementary file 4 — Source Data [file 41467_2021_27763_MOESM4_ESM.zip › 12, Source Data Supplementary Fig.5.xlsx]

## Sheet: Supplementary Fig.5
		Supplementary Fig.5; Social interaction
		Interaction time								Latency to first interaction
		No-IS
			interaction time							Mouse #	No-IS	IS
		Mouse #	1min	2min	3min	4min	5min			1	5.52	11.28
		1	46.1	37.6	39.58	40.58	32.3			2	2.58	17.04
		2	51.45	39.2	30.84	31.48	26.11			3	9.44	19.12
		3	27.74	55.39	50.18	31.05	41.13			4	13.22	88.5
		4	37.8	26.23	38.75	43.23	37.51			5	2.17	71.29
		5	41.7	32.18	35.21	49.42	34.9			6	4.94	18.38
		6	34.93	24.92	29.64	44.33	40.53			7	14.84	15.15
		7	30.88	25.24	44.46	20.31	19.09			8	9.38	105.15
		8	23.5	30.39	20.01	17.58	29.68			9	4.26	47.5
		9	44.6	21.48	30.54	38.03	12.23			10	3.4	49.85
		10	44.86	47.65	31.41	36.49	2.53			11	9.22	44.72
		11	13.82	11.82	10.42	15.04	9.25			12	10.29	75.4
		12	39.56	27.58	31.49	11.05	8.45			Average	7.43833	46.9483
		Average	36.4117	31.64	32.7108	31.5492	24.4758
		IS
			interaction time
		Mouse #	1min	2min	3min	4min	5min
		1	25.68	26.32	26.29	32.04	20.73
		2	26.78	26.65	28.51	43.98	47.67
		3	24.64	40.55	43.04	49.09	43.24
		4	0	29.29	41.65	26.6	33.23
		5	0	32.54	27.62	16.96	34.05
		6	27.1	30.26	37.19	22.84	24.33
		7	20.36	13.72	25.21	35.21	18.59
		8	0	13.64	31.2	24.77	45.65
		9	12.5	17.81	22.26	4.35	7.35
		10	3.62	9.37	19.53	4.59	0
		11	6.05	0	11.12	36.17	10.61
		12	0	13.03	9.76	16.35	15.48
		Average	12.2275	21.0983	26.9483	26.0792	25.0775
