# Supplementary material for: A cortical cell ensemble in the posterior parietal cortex controls past experience-dependent memory updating
Source: Nat Commun. 2022 Jan 11;13:41. doi: 10.1038/s41467-021-27763-x (PMC8752845; doi:10.1038/s41467-021-27763-x)
Supplement: Supplementary file 4 — Source Data [file 41467_2021_27763_MOESM4_ESM.zip › 13. Source Data Supplementary Fig.6.xlsx]

## Sheet: Supplementary Fig.6a
	Supplementary Fig.6a; Freezing
	Vehicle
		Freezing (%) in Conditioning						Freezing (%) in Test
	Mouse #	1.2min	3.4min	5.6min	Average		Mouse #	1min	2min	3min	Average
	1	51.7	41.6	17.3	36.8667		1	47.7	74.5	59.7	60.6333
	2	13.8	22	16.8	17.5333		2	58.3	18.5	17.5	31.4333
	3	8.1	8.5	6.9	7.83333		3	73.7	71.7	39.8	61.7333
	4	0	6.5	4.3	3.6		4	9.8	6.7	13.5	10
	5	2.6	1.3	2.1	2		5	56.5	71.8	54.7	61
	6	2.4	2.6	3	2.66667		6	18.2	40.8	52	37
	7	0	0	4.8	1.6		7	44.2	60	75.7	59.9667
	8	6.7	2.6	4	4.43333		8	78.7	87.7	28.7	65.0333
	9	0.9	7.2	11.8	6.63333		9	62.8	53.2	32.2	49.4
	10	4.8	1.8	9.4	5.33333		10	45.3	25	25.8	32.0333
	11	3.2	2.3	3.2	2.9		11	43.7	27.2	12.8	27.9
	Average	8.56364	8.76364	7.6	8.30909		Average	48.9909	48.8273	37.4909	45.103
	Lidocaine
		Freezing (%) in Conditioning						Freezing (%) in Test
	Mouse #	1min	2min	3min	Average		Mouse #	1min	2min	3min	Average
	1	11.8	15.2	8.2	11.7333		1	13	34.7	19.2	22.3
	2	78.9	23.2	2	34.7		2	31.5	35.3	10.7	25.8333
	3	29	2.4	0	10.4667		3	13.7	49	4.3	22.3333
	4	0	0	1.7	0.566667		4	0	6.7	0	2.23333
	5	0	3.5	0	1.16667		5	24.5	23.8	13.2	20.5
	6	4	0	1.1	1.7		6	13.3	10.2	7.3	10.2667
	7	0.8	6.7	1.2	2.9		7	0	9.5	3.3	4.26667
	8	2.2	4.8	5	4		8	28.5	56.5	37.2	40.7333
	9	0	1.8	5.1	2.3		9	19.2	7.3	0	8.83333
	10	10.2	9	9.6	9.6		10	38.8	29.8	11.2	26.6
	11	3.2	2.7	8.9	4.93333		11	12.5	11.5	9.3	11.1
	12	7.9	2	6.5	5.46667		12	17.2	29	2.5	16.2333
	13	0	1.9	3.2	1.7		13	11.5	16.8	18	15.4333
	Average	11.3846	5.63077	4.03846	7.01795		Average	17.2077	24.6231	10.4769	17.4359

## Sheet: Supplementary Fig.6b
	Supplementary Fig.6b; Motility
	Vehicle
		Conditioning							Test
	Mouse #	1min	2min	3min	4min	5min	6min		1min	2min	3min
	1	56355	43660	46093	59805	69144	60430		65522	48928	47249
	2	77818	87644	86764	92645	77298	52286		54937	44354	60037
	3	67283	51419	62098	63469	64218	66072		107051	88674	70833
	4	85830	75208	66991	41984	43320	24551		33113	42000	26021
	5	91344	82178	102852	56145	47178	49319		59415	30031	70978
	6	71832	72864	53570	51966	47731	41110		46884	24528	40491
	7	111169	80229	80090	92983	73370	72910		69935	53438	72134
	Average	80233	70457.4	71208.3	65571	60322.7	52382.6		62408.1	47421.9	55391.9
	Lidocaine
		Conditioning							Test
	Mouse #	1min	2min	3min	4min	5min	6min		1min	2min	3min
	1	97883	77220	74477	56440	64062	42394		66254	40884	43551
	2	93379	102581	90015	77734	79141	75869		56085	39181	23820
	3	65236	53076	53742	47944	32823	37797		63765	50461	46401
	4	80244	84630	92343	72975	49977	49917		67612	69263	42392
	5	82635	89569	72817	65697	65741	66409		74006	44801	51945
	6	82825	86322	71530	63214	47698	51989		57937	34408	38537
	7	125581	68952	68434	20293	40998	39167		54849	19532	49818
	8	91719	80742	79610	69196	61352	42803		32659	69985	39269
	Average	89937.8	80386.5	75371	59186.6	55224	50793.1		59145.9	46064.4	41966.6

## Sheet: Supplementary Fig.6c
		Supplementary Fig.6c; Social Interaction
		Interaction time								Latency to first interaction
		Vehicle-No IS
			interaction time							Mouse #	Vehicle-No IS	Vehicle-IS	Lidocaine-IS
		Mouse #	1min	2min	3min	4min	5min			1	12.59	31.57	104.93
		1	36.49	33.24	37.48	42.4	43.42			2	37.54	159	156.09
		2	17.07	38.87	35.17	35.87	37.94			3	17.12	111.35	78.91
		3	30.9	36.69	36.35	41.67	24.8			4	7.12	83.13	42.52
		4	21.63	16.6	17.07	23.86	16.8			5	20.63	111.83	41.68
		5	17.72	34.34	44.11	47.27	41.92			6	94.83	78.02	26.78
		6	0	0	33.89	32.47	24.81			7	5.29	24.88	103.59
		7	40.61	18.02	24.97	30.82	36.33			8	25.17	43.16	98.51
		8	23.08	27.46	19.51	27.55	18.88			9			52.03
		Average	23.4375	25.6525	31.0687	35.2388	30.6125			Average	27.5362	80.3675	78.3378
		Vehicle-IS
			interaction time
		Mouse #	1min	2min	3min	4min	5min
		1	27.98	41.13	35.56	33.21	41.21
		2	0	0	21.27	13.33	38.13
		3	0	8.76	28.56	26.91	32.91
		4	0	35.17	35.37	32.88	40.01
		5	0	8.06	42.01	32.24	36.28
		6	0	28.72	33.16	13.47	16.9
		7	19.65	24.35	14.85	42.85	13.86
		8	14.33	3.87	31.82	19.01	16.43
		Average	7.745	18.7575	30.325	26.7375	29.4663
		Lidocaine-IS
			interaction time
		Mouse #	1min	2min	3min	4min	5min
		1	0	14.53	33.64	11.92	30.8
		2	0	0	23.5	43.08	40.89
		3	0	18.37	0	0	19.01
		4	17.9	43.02	40.34	32.93	46.73
		5	16.92	38.66	25.44	33.21	12.95
		6	26.58	18.43	20.26	35.27	35.67
		7	9.74	24.85	33.13	36.76	40.12
		8	0	18.62	23.93	35.71	33.67
		9	6.61	37.01	28.76	52.49	39.17
		Average	8.63889	23.7211	25.4444	31.2633	33.2233
