# Supplementary material for: A cortical cell ensemble in the posterior parietal cortex controls past experience-dependent memory updating
Source: Nat Commun. 2022 Jan 11;13:41. doi: 10.1038/s41467-021-27763-x (PMC8752845; doi:10.1038/s41467-021-27763-x)
Supplement: Supplementary file 4 — Source Data [file 41467_2021_27763_MOESM4_ESM.zip › 14. Source Data Supplementary Fig.7.xlsx]

## Sheet: Supplementary FIg.7
	Supplementary Fig.7; Number of c-fos positive cells in PPC
		c-fos positive cells						DAPI
			OFF-Dox	OFF-Dox	ON-Dox	OFF-Dox			OFF-Dox	OFF-Dox	ON-Dox	OFF-Dox
			ChR2-Light OFF	ChR2-Light ON	ChR2-Light ON	EYFP-Light ON			ChR2-Light OFF	ChR2-Light ON	ChR2-Light ON	EYFP-Light ON
		1	0	32	1	2		1	164	150	178	168
		2	0	35	0	3		2	193	185	188	150
		3	2	39	0	0		3	184	176	197	186
		4	0	30	0	0		4	160	159	189	183
		5	0	36	0	0		5	191	190	182	199
		6	1	38	0	1		6	183	194	160	171
		average	0.5	35	0.166667	1		average	179.167	175.667	182.333	176.167
		c-fos/DAPI
			OFF-Dox	OFF-Dox	ON-Dox	OFF-Dox
			ChR2-Light OFF	ChR2-Light ON	ChR2-Light ON	EYFP-Light ON
		1	0	21.3333	0.561798	1.19048
		2	0	18.9189	0	2
		3	1.08696	22.1591	0	0
		4	0	18.8679	0	0
		5	0	18.9474	0	0
		6	0.546448	19.5876	0	0.584795
		average	0.272234	19.969	0.093633	0.629212
