# Supplementary material for: A cortical cell ensemble in the posterior parietal cortex controls past experience-dependent memory updating
Source: Nat Commun. 2022 Jan 11;13:41. doi: 10.1038/s41467-021-27763-x (PMC8752845; doi:10.1038/s41467-021-27763-x)
Supplement: Supplementary file 4 — Source Data [file 41467_2021_27763_MOESM4_ESM.zip › 15. Source Data Supplementary Fig.10.xlsx]

## Sheet: Supplementary Fig.10
		Supplementary Fig.10; c-Fos-positive cells in ACC
		c-fos positive cells					DAPI
			OFF-Dox		ON-Dox			OFF-Dox		ON-Dox
			Light-OFF	Light-ON	Light-ON			Light-OFF	Light-ON	Light-ON
		1	107	19	98		1	799	893	1012
		2	129	21	91		2	760	902	938
		3	141	15	115		3	850	892	895
		4	83	18	87		4	869	747	905
		5	96	10	92		5	917	897	936
		6	132	21	128		6	951	899	1026
		average	114.667	17.3333	101.833		average	857.667	871.667	952
		c-fos/DAPI
			OFF-Dox		ON-Dox
			Light-OFF	Light-ON	Light-ON
		1	13.3917	2.12766	9.68379
		2	16.9737	2.32816	9.70149
		3	16.5882	1.68161	12.8492
		4	9.55121	2.40964	9.61326
		5	10.4689	1.11483	9.82906
		6	13.8801	2.33593	12.4756
		average	13.4757	1.99964	10.6921
